# Supplementary material for: ACTN3 genotype influences androgen response in developing murine skeletal muscle
Source: Sci Adv. 2025 Aug 27;11(35):eadw1059. doi: 10.1126/sciadv.adw1059 (PMC12383265; doi:10.1126/sciadv.adw1059)
Supplement: Supplementary file 2 — Data S1 [file sciadv.adw1059_data_s1.zip]

Archive with 1 entries (1 files):
- sciadv.adw1059_data_s1.xlsx
