# Supplementary material for: ACTN3 genotype influences androgen response in developing murine skeletal muscle
Source: Sci Adv. 2025 Aug 27;11(35):eadw1059. doi: 10.1126/sciadv.adw1059 (PMC12383265; doi:10.1126/sciadv.adw1059)
Supplement: Supplementary file 2 — Data S1 [file sciadv.adw1059_data_s1.zip › sciadv.adw1059_data_s1.xlsx]

## Sheet: Male WT-Sham vs KO-Sham
Gene.Name	Gene.ID	WT_SHAM	KO_SHAM	FDR	AveExpr	P value	211022_A01221_0075_ML214911_JS12_MAN-20211013_TSStrtRNA	211022_A01221_0075_ML214912_JS13_MAN-20211013_TSStrtRNA	211022_A01221_0075_ML214913_JS14_MAN-20211013_TSStrtRNA	211022_A01221_0075_ML214914_JS15_MAN-20211013_TSStrtRNA	211022_A01221_0075_ML214915_JS16_MAN-20211013_TSStrtRNA	211022_A01221_0075_ML214916_JS17_MAN-20211013_TSStrtRNA	211022_A01221_0075_ML214917_JS18_MAN-20211013_TSStrtRNA	211022_A01221_0075_ML214918_JS19_MAN-20211013_TSStrtRNA	211022_A01221_0075_ML214919_JS20_MAN-20211013_TSStrtRNA	211022_A01221_0075_ML214920_JS21_MAN-20211013_TSStrtRNA	211022_A01221_0075_ML214921_JS22_MAN-20211013_TSStrtRNA	211022_A01221_0075_ML214922_JS23_MAN-20211013_TSStrtRNA	211022_A01221_0075_ML214900_JS1_MAN-20211013_TSStrtRNA	211022_A01221_0075_ML214901_JS2_MAN-20211013_TSStrtRNA	211022_A01221_0075_ML214902_JS3_MAN-20211013_TSStrtRNA	211022_A01221_0075_ML214903_JS4_MAN-20211013_TSStrtRNA	211022_A01221_0075_ML214904_JS5_MAN-20211013_TSStrtRNA	211022_A01221_0075_ML214905_JS6_MAN-20211013_TSStrtRNA	211022_A01221_0075_ML214906_JS7_MAN-20211013_TSStrtRNA	211022_A01221_0075_ML214907_JS8_MAN-20211013_TSStrtRNA	211022_A01221_0075_ML214908_JS9_MAN-20211013_TSStrtRNA	211022_A01221_0075_ML214909_JS10_MAN-20211013_TSStrtRNA	211022_A01221_0075_ML214910_JS11_MAN-20211013_TSStrtRNA	211022_A01221_0075_ML214911_JS12_MAN-20211013_TSStrtRNA CPM	211022_A01221_0075_ML214912_JS13_MAN-20211013_TSStrtRNA CPM	211022_A01221_0075_ML214913_JS14_MAN-20211013_TSStrtRNA CPM	211022_A01221_0075_ML214914_JS15_MAN-20211013_TSStrtRNA CPM	211022_A01221_0075_ML214915_JS16_MAN-20211013_TSStrtRNA CPM	211022_A01221_0075_ML214916_JS17_MAN-20211013_TSStrtRNA CPM	211022_A01221_0075_ML214917_JS18_MAN-20211013_TSStrtRNA CPM	211022_A01221_0075_ML214918_JS19_MAN-20211013_TSStrtRNA CPM	211022_A01221_0075_ML214919_JS20_MAN-20211013_TSStrtRNA CPM	211022_A01221_0075_ML214920_JS21_MAN-20211013_TSStrtRNA CPM	211022_A01221_0075_ML214921_JS22_MAN-20211013_TSStrtRNA CPM	211022_A01221_0075_ML214922_JS23_MAN-20211013_TSStrtRNA CPM	211022_A01221_0075_ML214900_JS1_MAN-20211013_TSStrtRNA CPM	211022_A01221_0075_ML214901_JS2_MAN-20211013_TSStrtRNA CPM	211022_A01221_0075_ML214902_JS3_MAN-20211013_TSStrtRNA CPM	211022_A01221_0075_ML214903_JS4_MAN-20211013_TSStrtRNA CPM	211022_A01221_0075_ML214904_JS5_MAN-20211013_TSStrtRNA CPM	211022_A01221_0075_ML214905_JS6_MAN-20211013_TSStrtRNA CPM	211022_A01221_0075_ML214906_JS7_MAN-20211013_TSStrtRNA CPM	211022_A01221_0075_ML214907_JS8_MAN-20211013_TSStrtRNA CPM
Actn3	ENSMUSG00000006457	0	-7.23017	5.37048e-29	9.35846	3.06639e-33	290842	297945	314805	328266	271459	344665	522718	334134	364519	354124	482272	462443	1455	1301	1500	1575	1653	1359	1051	1264	2382	2702	1966	6347.1	6509.89	6261.82	6792.32	6253.66	6930.32	9440.47	8377.97	8702.11	8095.42	9439.06	9735	49.303	34.706	49.046	44.113	48.739	39.26	35.381	47.423
Grk2	ENSMUSG00000024858	0	1.57117	9.28315e-18	6.04452	1.06008e-21	1859	1774	1829	1978	1774	2158	2170	1727	1518	1549	2216	2125	3024	4406	3775	4748	3642	4160	3209	2858	5465	5133	4575	40.569	38.761	36.381	40.928	40.868	43.392	39.191	43.302	36.239	35.411	43.372	44.734	102.469	117.535	123.434	132.983	107.385	120.179	108.028	107.226
Ybx3	ENSMUSG00000030189	0	-0.887331	1.55156e-12	9.08776	2.65769e-16	29467	32732	36871	38473	33509	37875	38237	29892	30141	26573	41973	34173	10638	14851	13072	15182	12948	12731	11331	10632	18802	19786	18049	643.064	715.171	733.405	796.064	771.954	761.568	690.573	749.503	719.552	607.47	821.498	719.384	360.47	396.168	427.423	425.222	381.772	367.789	381.446	398.89
Ttll7	ENSMUSG00000036745	0	-0.690578	2.70776e-12	8.43949	6.18422e-16	23417	25003	30908	26415	27375	30088	14531	11415	11981	10341	14785	13098	10004	12994	11217	12832	12162	11445	7389	6639	11455	12555	10750	511.033	546.298	614.794	546.566	630.644	604.992	262.435	286.216	286.021	236.4	289.373	275.729	338.987	346.63	366.769	359.403	358.597	330.637	248.743	249.081
Pla2g7	ENSMUSG00000023913	0	-1.98851	1.25635e-11	4.97781	3.58672e-15	2485	3034	3384	3462	3018	4278	2987	2527	2300	2474	3100	2966	343	633	467	787	440	821	304	273	787	577	673	54.231	66.291	67.311	71.634	69.526	86.019	53.946	63.361	54.908	56.557	60.673	62.438	11.623	16.886	15.27	22.043	12.973	23.718	10.234	10.242
Hsd17b7	ENSMUSG00000026675	0	-1.42626	2.07113e-11	2.92209	7.09534e-15	549	554	707	659	614	673	548	390	397	322	541	432	127	201	148	176	161	162	164	103	286	259	230	11.981	12.105	14.063	13.636	14.145	13.532	9.897	9.779	9.478	7.361	10.588	9.094	4.303	5.362	4.839	4.929	4.747	4.68	5.521	3.864
E2f2	ENSMUSG00000018983	0	1.90671	2.02495e-10	2.34417	8.09332e-14	88	100	102	109	103	129	165	150	108	170	207	180	223	250	297	303	307	293	342	313	682	627	401	1.92	2.185	2.029	2.255	2.373	2.594	2.98	3.761	2.578	3.886	4.051	3.789	7.556	6.669	9.711	8.487	9.052	8.465	11.513	11.743
Slc2a3	ENSMUSG00000003153	0	-2.51225	3.31052e-10	2.21063	1.51217e-13	679	565	788	784	876	838	261	164	226	139	238	219	119	97	97	151	50	77	65	63	126	74	70	14.818	12.345	15.674	16.222	20.181	16.85	4.714	4.112	5.395	3.178	4.658	4.61	4.032	2.588	3.172	4.229	1.474	2.224	2.188	2.364
Cd28	ENSMUSG00000026012	0	2.06022	4.80335e-10	3.71275	2.46832e-13	266	279	373	212	246	272	529	275	419	396	433	487	625	745	916	781	829	870	610	677	1188	1537	1566	5.805	6.096	7.419	4.387	5.667	5.469	9.554	6.895	10.003	9.053	8.475	10.252	21.178	19.874	29.951	21.874	24.443	25.134	20.535	25.4
Spns2	ENSMUSG00000040447	0	-1.1573	4.95097e-10	4.7218	2.82687e-13	2460	2267	2793	2627	3436	2842	1291	779	854	753	999	929	749	918	892	964	717	835	500	412	759	718	584	53.685	49.532	55.556	54.357	79.156	57.145	23.316	19.532	20.387	17.214	19.552	19.557	25.38	24.489	29.166	27	21.141	24.123	16.832	15.457
Mstn	ENSMUSG00000026100	0	-1.27395	1.67568e-09	6.52962	1.14812e-12	5884	6466	7859	6115	8939	7343	6243	4511	5206	4510	7049	5357	1596	2322	2070	2648	1565	1958	2132	2081	2398	3048	3051	128.408	141.278	156.324	126.529	205.93	147.649	112.751	113.107	124.282	103.1	137.964	112.771	54.081	61.942	67.684	74.166	46.144	56.565	71.772	78.075
Smox	ENSMUSG00000027333	0	-1.23232	1.67568e-09	6.86621	1.06271e-12	13675	14333	14508	12606	19448	14639	3977	3382	3920	3262	5083	4051	4658	4092	4129	5337	4434	3968	1133	1334	2408	2091	1944	298.432	313.166	288.58	260.837	448.028	294.352	71.826	84.799	93.582	74.571	99.485	85.279	157.837	109.159	135.009	149.48	130.737	114.633	38.141	50.049
Stab2	ENSMUSG00000035459	0	-1.54899	2.34596e-09	3.36154	1.74132e-12	942	955	1063	1114	1233	1422	632	500	441	560	555	553	203	410	310	211	231	232	167	83	194	279	212	20.557	20.866	21.144	23.05	28.405	28.593	11.414	12.537	10.528	12.802	10.862	11.641	6.879	10.937	10.136	5.91	6.811	6.702	5.622	3.114
Pld5	ENSMUSG00000055214	0	-3.85824	3.03888e-09	0.275255	2.42916e-12	217	237	276	234	342	290	178	145	177	149	235	157	3	31	4	18	12	18	6	3	20	11	9	4.736	5.178	5.49	4.842	7.879	5.831	3.215	3.636	4.225	3.406	4.599	3.305	0.102	0.827	0.131	0.504	0.354	0.52	0.202	0.113
Kcnab1	ENSMUSG00000027827	0	-1.20509	4.13917e-09	2.73871	3.54503e-12	381	530	547	486	494	602	475	396	459	338	494	396	113	178	162	146	162	153	118	101	225	206	168	8.315	11.58	10.88	10.056	11.38	12.105	8.579	9.929	10.958	7.727	9.669	8.336	3.829	4.748	5.297	4.089	4.777	4.42	3.972	3.789
Gdf11	ENSMUSG00000025352	0	-1.21021	4.23853e-09	3.70056	3.87213e-12	731	823	947	959	1183	1240	861	734	703	799	991	941	243	311	306	301	288	285	239	244	321	434	379	15.953	17.982	18.837	19.843	27.253	24.933	15.55	18.404	16.783	18.265	19.396	19.809	8.234	8.296	10.005	8.431	8.492	8.233	8.046	9.154
1700001O22Rik	ENSMUSG00000044320	0	-4.20667	4.33904e-09	0.0616245	4.2117e-12	298	352	396	375	638	428	124	53	73	40	89	68	14	9	16	16	16	20	5	6	11	2	4	6.503	7.691	7.877	7.759	14.698	8.606	2.239	1.329	1.743	0.914	1.742	1.431	0.474	0.24	0.523	0.448	0.472	0.578	0.168	0.225
Odc1	ENSMUSG00000011179	0	-1.17962	5.63827e-09	6.03484	5.79472e-12	5562	5137	7562	7587	8178	6460	3353	2091	1909	1759	3031	2349	1951	2068	1976	2373	2072	1959	1270	1156	1661	1604	1586	121.381	112.24	150.416	156.986	188.398	129.894	60.556	52.429	45.573	40.211	59.323	49.449	66.11	55.166	64.611	66.464	61.093	56.594	42.753	43.371
Zfp641	ENSMUSG00000022987	0	0.782268	1.11948e-08	4.6494	1.21446e-11	773	883	853	860	888	1023	1087	864	806	904	1091	1041	815	1081	1022	1001	1381	1101	1043	839	1410	1886	1558	16.869	19.293	16.967	17.795	20.457	20.57	19.632	21.664	19.242	20.666	21.353	21.914	27.616	28.837	33.417	28.036	40.719	31.807	35.112	31.478
Itpr1	ENSMUSG00000030102	0	-0.636425	1.1444e-08	6.35643	1.30684e-11	5316	4687	4982	5137	5399	5451	4240	3373	3000	3369	4673	4278	1746	2601	2071	2391	2609	2520	2341	1795	3157	3365	3260	116.012	102.408	99.097	106.292	124.378	109.605	76.576	84.574	71.619	77.017	91.46	90.057	59.164	69.385	67.717	66.968	76.926	72.801	78.807	67.345
Neto2	ENSMUSG00000036902	0	-3.28151	1.79215e-08	2.80836	2.14886e-11	1465	1287	1967	1649	3853	1522	497	269	328	270	421	297	128	123	165	190	92	98	71	45	90	68	64	31.971	28.12	39.126	34.12	88.762	30.603	8.976	6.745	7.83	6.172	8.24	6.252	4.337	3.281	5.395	5.322	2.713	2.831	2.39	1.688
Sbk2	ENSMUSG00000030433	0	-1.40531	1.84531e-08	4.89053	2.31797e-11	5003	3400	3856	3718	6155	4589	997	865	679	741	1009	802	1223	1560	912	1183	1167	919	311	394	449	574	486	109.181	74.288	76.7	76.931	141.794	92.273	18.006	21.689	16.21	16.94	19.748	16.883	41.442	41.615	29.82	33.134	34.409	26.549	10.469	14.782
Rps6kc1	ENSMUSG00000089872	0	0.839146	2.23951e-08	5.34107	2.941e-11	1260	1162	1306	1311	1261	1477	2261	1481	1642	1696	2084	2237	1479	1545	1827	1514	1751	1667	1515	1216	2514	2652	2359	27.497	25.389	25.978	27.127	29.05	29.699	40.834	37.134	39.199	38.771	40.788	47.092	50.116	41.215	59.739	42.405	51.628	48.158	51.001	45.622
Car3	ENSMUSG00000027559	0	-0.870427	2.24949e-08	10.6027	3.08255e-11	66278	75034	74463	69143	72492	77013	144189	113152	112227	135078	142641	138971	19175	32333	23401	33404	24364	35036	40824	44707	98996	82273	68202	1446.4	1639.44	1481.15	1430.67	1670.01	1548.53	2604.1	2837.14	2679.18	3087.94	2791.78	2925.51	649.748	862.52	765.157	935.59	718.374	1012.16	1374.3	1677.31
Musk	ENSMUSG00000057280	0	-1.31833	2.38825e-08	4.68846	3.40906e-11	2274	2105	2674	2474	3122	2510	1618	996	1310	847	1329	1118	630	919	575	852	623	645	530	548	459	630	518	49.626	45.993	53.189	51.191	71.922	50.47	29.222	24.973	31.273	19.363	26.011	23.535	21.348	24.515	18.801	23.863	18.369	18.634	17.842	20.56
Tceal7	ENSMUSG00000079428	0	1.92491	3.70102e-08	5.79736	5.49426e-11	988	1015	1316	779	695	1107	2026	1552	1513	1803	2086	1963	2244	1531	2590	2819	4722	2908	6707	4941	8851	8661	6444	21.561	22.177	26.177	16.119	16.011	22.259	36.59	38.914	36.12	41.217	40.827	41.324	76.038	40.841	84.687	78.955	139.228	84.01	225.784	185.376
Atrx	ENSMUSG00000031229	0	0.35886	7.58599e-08	7.09447	1.16947e-10	4758	5311	6031	5406	5488	6013	6393	5252	5301	5474	6409	6126	3818	5533	4672	5039	5390	5141	4983	4588	7592	8335	7260	103.835	116.042	119.963	111.858	126.428	120.906	115.46	131.687	126.55	125.138	125.437	128.96	129.374	147.599	152.763	141.134	158.924	148.52	167.747	172.132
Zdhhc5	ENSMUSG00000034075	0	-0.38569	1.40473e-07	6.50215	2.32597e-10	4624	4851	5271	5405	4846	5594	5456	4137	3955	3613	5450	4730	2286	2993	2537	2960	2934	2791	2341	2001	3614	3784	3069	100.91	105.991	104.846	111.838	111.638	112.481	98.537	103.73	94.417	82.595	106.668	99.572	77.461	79.842	82.954	82.905	86.509	80.63	78.807	75.073
Armcx4	ENSMUSG00000049804	0	0.700199	1.40473e-07	4.43407	2.29429e-10	633	628	688	703	699	771	1048	982	822	902	984	917	759	762	721	767	957	794	1112	891	1462	1644	1371	13.814	13.721	13.685	14.546	16.103	15.503	18.927	24.622	19.623	20.62	19.259	19.304	25.719	20.327	23.575	21.482	28.217	22.938	37.434	33.428
Abhd16a	ENSMUSG00000007036	0	-0.503427	1.64006e-07	6.08225	2.80929e-10	3567	3904	3892	4108	4260	4572	4097	2825	2955	2717	3961	3873	1639	2175	1871	2121	2212	1992	1533	1466	2553	2602	2561	77.843	85.3	77.416	85.001	98.139	91.931	73.993	70.833	70.544	62.112	77.525	81.531	55.538	58.021	61.177	59.406	65.221	57.547	51.607	55.001
Fgd4	ENSMUSG00000022788	0	-0.636423	1.88752e-07	5.98136	3.34093e-10	3457	3724	4736	4145	4497	4143	3480	2903	3068	2499	4005	3248	1310	1888	1836	2226	1885	1938	1442	1221	1976	2472	1957	75.443	81.367	94.204	85.766	103.598	83.305	62.85	72.789	73.242	57.128	78.386	68.374	44.39	50.365	60.033	62.346	55.579	55.987	48.543	45.809
Myot	ENSMUSG00000024471	0	0.55134	2.12465e-07	9.88809	3.88197e-10	35610	36164	42455	35195	32222	38386	43747	33155	39340	37406	41929	36915	31702	37788	34441	43775	40206	40266	34900	32611	52987	51488	46447	777.123	790.158	844.477	728.238	742.305	771.843	790.086	831.318	939.158	855.117	820.637	777.107	1074.23	1008.04	1126.14	1226.06	1185.48	1163.25	1174.87	1223.5
Slc38a4	ENSMUSG00000022464	0	-0.916499	2.22092e-07	6.6245	4.18467e-10	6596	7966	8159	7927	9336	10182	4590	4330	4196	2942	6537	3718	2636	3030	2929	3729	3283	2931	1586	1494	2929	2965	2518	143.946	174.052	162.291	164.022	215.075	204.734	82.897	108.569	100.17	67.255	127.943	78.269	89.321	80.829	95.771	104.443	96.799	84.674	53.391	56.052
Nos1	ENSMUSG00000029361	0	-0.877844	2.252e-07	4.71122	4.37182e-10	1582	1558	1689	1908	1811	1707	2049	1343	1107	1346	1620	1907	638	809	547	665	584	695	623	440	797	1061	856	34.524	34.041	33.596	39.479	41.72	34.323	37.006	33.674	26.427	30.77	31.707	40.145	21.619	21.581	17.886	18.626	17.219	20.078	20.973	16.508
Phf7	ENSMUSG00000021902	0	-0.847009	2.8884e-07	3.19236	5.77219e-10	552	551	601	661	533	648	738	455	564	540	658	584	136	275	221	296	202	256	178	157	311	293	265	12.046	12.039	11.955	13.677	12.279	13.03	13.329	11.409	13.464	12.345	12.878	12.294	4.608	7.336	7.226	8.29	5.956	7.396	5.992	5.89
Tmem100	ENSMUSG00000069763	0	-2.13378	3.42463e-07	3.36399	7.03932e-10	879	944	1704	1675	1279	989	632	602	386	320	893	457	207	229	115	237	217	203	190	184	221	312	274	19.183	20.626	33.894	34.658	29.465	19.886	11.414	15.094	9.215	7.315	17.478	9.62	7.014	6.109	3.76	6.638	6.398	5.865	6.396	6.903
Npc1	ENSMUSG00000024413	0	-0.760893	3.78443e-07	5.40702	7.99497e-10	2955	2933	3698	3321	3844	3242	2490	1423	1791	1400	2011	1845	1359	1550	1249	1622	1298	1231	854	653	1329	1308	1074	64.488	64.084	73.557	68.716	88.555	65.188	44.97	35.68	42.756	32.005	39.359	38.84	46.05	41.348	40.839	45.429	38.272	35.563	28.749	24.499
Btbd8	ENSMUSG00000111375	0	1.16684	3.87417e-07	4.04727	8.40575e-10	463	443	449	450	454	562	773	555	517	544	727	638	769	861	716	537	1045	649	1026	674	939	1466	1216	10.104	9.679	8.931	9.311	10.459	11.3	13.961	13.916	12.342	12.436	14.229	13.431	26.058	22.968	23.412	15.04	30.812	18.749	34.539	25.287
Aimp2	ENSMUSG00000029610	0	0.983319	3.92413e-07	6.04737	8.73822e-10	2103	2072	2258	1880	1649	2117	2780	2350	3097	3509	3282	2689	2366	2469	2983	2808	3414	2948	2399	2077	4733	4697	3828	45.894	45.272	44.914	38.9	37.988	42.567	50.208	58.923	73.934	80.217	64.236	56.607	80.172	65.863	97.537	78.647	100.662	85.165	80.76	77.925
Tpbgl	ENSMUSG00000096606	0	-1.03371	4.27017e-07	3.03944	9.75259e-10	410	462	497	565	462	543	670	520	472	555	689	686	188	171	165	149	165	187	146	165	274	391	336	8.948	10.094	9.886	11.691	10.643	10.918	12.1	13.038	11.268	12.688	13.485	14.441	6.37	4.562	5.395	4.173	4.865	5.402	4.915	6.19
Abcg2	ENSMUSG00000029802	0	0.502777	4.74904e-07	5.70172	1.11174e-09	1991	1926	2254	2105	1974	2072	2447	1819	1986	1890	2358	1936	1612	2079	1917	2398	2087	2222	1992	1843	3128	2831	2589	43.45	42.082	44.835	43.556	45.475	41.663	44.194	45.609	47.411	43.206	46.151	40.755	54.623	55.46	62.681	67.164	61.535	64.192	67.059	69.146
Ctxn3	ENSMUSG00000069372	0	-0.94129	5.17619e-07	4.86477	1.24129e-09	1603	1806	2040	2087	2078	2116	1823	1171	1699	1489	2138	1641	678	780	777	686	635	720	465	635	1348	1056	979	34.983	39.46	40.578	43.183	47.871	42.547	32.924	29.361	40.56	34.039	41.845	34.545	22.974	20.807	25.406	19.214	18.723	20.8	15.654	23.824
Nomo1	ENSMUSG00000030835	0	-0.446348	5.35677e-07	5.97076	1.31518e-09	3018	3117	3280	3722	3087	3695	4491	3202	2921	3047	4331	4143	1391	1814	1611	1923	1806	1766	1575	1371	2520	2623	2326	65.862	68.104	65.243	77.014	71.116	74.297	81.109	80.286	69.733	69.656	84.767	87.215	47.134	48.391	52.676	53.86	53.25	51.018	53.021	51.437
Psmd8	ENSMUSG00000030591	0	-0.462765	5.51348e-07	7.17372	1.38514e-09	9274	8647	10869	10046	10278	10702	6895	5115	4896	4734	6314	5859	4091	5652	5054	5432	5504	4648	3723	2766	4568	5234	4573	202.388	188.931	216.196	207.867	236.777	215.189	124.526	128.252	116.881	108.221	123.578	123.339	138.624	150.774	165.254	152.141	162.286	134.277	125.331	103.775
Egf	ENSMUSG00000028017	0	0.694045	5.62073e-07	5.7445	1.44418e-09	2063	1713	2140	1783	1659	2059	2520	1726	1531	1826	2408	2548	1933	2256	2125	2056	2517	2118	2105	1807	3642	3950	3535	45.021	37.428	42.567	36.893	38.219	41.401	45.512	43.277	36.549	41.743	47.13	53.639	65.5	60.181	69.482	57.585	74.214	61.187	70.863	67.795
Sucla2	ENSMUSG00000022110	0	0.406451	5.70684e-07	9.09709	1.49888e-09	20918	22800	24754	22734	21656	26045	26708	20206	19157	19046	26928	21886	16284	23550	20188	25038	19872	24219	17530	16685	31207	29033	25469	456.497	498.164	492.384	470.401	498.894	523.697	482.356	506.639	457.332	435.4	527.037	460.727	551.786	628.223	660.1	701.272	585.927	699.669	590.129	625.986
Rhobtb3	ENSMUSG00000021589	0	-0.455646	6.84902e-07	5.42137	1.83798e-09	2141	2378	2824	2607	2597	2848	2298	1892	1747	1511	2439	2020	1166	1477	1125	1444	1330	1340	1136	1004	1565	1751	1598	46.723	51.958	56.172	53.943	59.828	57.266	41.503	47.439	41.706	34.542	47.736	42.524	39.51	39.401	36.785	40.444	39.215	38.712	38.242	37.668
Ccdc6	ENSMUSG00000048701	0	-0.445093	7.35741e-07	5.91361	2.01642e-09	3119	3020	3627	3631	3535	3733	3954	2712	2555	2757	3452	3216	1668	1869	1695	1908	1640	1861	1504	1345	2248	2414	2159	68.067	65.985	72.145	75.131	81.437	75.061	71.411	68	60.995	63.026	67.563	67.701	56.52	49.858	55.422	53.44	48.355	53.763	50.631	50.462
Grem2	ENSMUSG00000050069	0	-2.22157	8.41783e-07	2.83321	2.40317e-09	337	495	506	532	571	459	970	922	915	743	1342	885	75	46	49	58	140	114	194	121	317	298	150	7.354	10.815	10.065	11.008	13.154	9.229	17.519	23.118	21.844	16.985	26.266	18.63	2.541	1.227	1.602	1.624	4.128	3.293	6.531	4.54
Gm10110	ENSMUSG00000062093	0	-0.474214	8.41783e-07	5.0629	2.40242e-09	1641	1842	1895	1878	1812	2206	2189	1465	1487	1517	2034	1784	771	1084	930	1092	930	892	787	837	1504	1399	1166	35.812	40.246	37.694	38.859	41.743	44.357	39.534	36.733	35.499	34.679	39.81	37.555	26.125	28.917	30.409	30.585	27.421	25.769	26.494	31.402
H4c9	ENSMUSG00000060639	0	-0.803545	8.55625e-07	3.23221	2.53906e-09	577	610	725	717	756	770	666	358	393	360	513	459	181	314	298	303	272	278	226	146	308	294	270	12.592	13.328	14.421	14.836	17.416	15.483	12.028	8.976	9.382	8.23	10.04	9.663	6.133	8.376	9.744	8.487	8.02	8.031	7.608	5.478
Abcc5	ENSMUSG00000022822	0	0.557919	8.55625e-07	6.36291	2.5404e-09	2920	2666	3228	3046	2721	3485	4505	3017	2782	3327	4003	4207	3075	3270	2918	2805	3505	3191	3190	2827	4709	5070	4246	63.724	58.25	64.208	63.026	62.684	70.074	81.362	75.647	66.414	76.057	78.347	88.563	104.197	87.231	95.412	78.563	103.345	92.186	107.388	106.063
Vldlr	ENSMUSG00000024924	0	-0.659539	9.15799e-07	8.21293	2.77135e-09	22181	19241	25057	23183	27330	25661	14385	10501	9747	10016	12823	13393	9276	14398	9993	9764	9965	9286	5803	4803	8483	9004	7391	484.06	420.402	498.411	479.691	629.607	515.976	259.798	263.299	232.689	228.97	250.973	281.939	314.319	384.083	326.747	273.473	293.819	268.265	195.352	180.199
Tiam1	ENSMUSG00000002489	0	-0.885938	9.31669e-07	3.31298	2.87257e-09	591	561	643	716	661	757	723	515	523	576	809	546	185	327	194	235	257	283	222	161	275	338	381	12.898	12.257	12.79	14.815	15.228	15.221	13.058	12.913	12.485	13.168	15.834	11.494	6.269	8.723	6.343	6.582	7.578	8.176	7.473	6.04
Xirp2	ENSMUSG00000027022	0	0.336384	9.48434e-07	12.2145	3.03256e-09	182468	195337	224568	202730	218115	214077	219016	160767	167104	179328	212041	191761	149781	191748	171055	199114	182035	197439	156503	152905	247230	281638	222800	3982.03	4267.98	4466.9	4194.79	5024.76	4304.53	3955.51	4031.02	3989.25	4099.51	4150.08	4036.81	5075.35	5115.1	5593.09	5576.85	5367.31	5703.86	5268.51	5736.68
Shc2	ENSMUSG00000020312	0	-1.61396	9.48434e-07	2.40571	3.02369e-09	477	472	574	762	718	606	386	172	221	145	342	257	102	139	107	214	122	147	122	93	90	98	104	10.41	10.313	11.417	15.767	16.541	12.185	6.971	4.313	5.276	3.315	6.694	5.41	3.456	3.708	3.499	5.994	3.597	4.247	4.107	3.489
Efcab6	ENSMUSG00000022441	0	0.46227	1.1188e-06	3.88789	3.64119e-09	591	546	593	631	542	647	764	594	641	618	785	677	496	601	552	613	601	589	428	386	754	792	653	12.898	11.93	11.795	13.056	12.486	13.009	13.798	14.894	15.302	14.128	15.364	14.252	16.807	16.032	18.049	17.169	17.721	17.016	14.408	14.482
Tmtc1	ENSMUSG00000030306	0	0.442832	1.20849e-06	7.27825	4.00209e-09	5790	5750	6060	5820	5778	7291	8831	6004	6203	6391	8170	7827	5380	7110	5360	5682	5548	5651	4924	4671	7711	8630	7585	126.356	125.633	120.54	120.425	133.109	146.603	159.491	150.542	148.083	146.101	159.904	164.768	182.302	189.667	175.259	159.143	163.583	163.253	165.761	175.246
Kcnc4	ENSMUSG00000027895	0	0.988174	1.22001e-06	4.67572	4.13694e-09	648	701	600	784	429	819	1733	1146	1003	1259	1728	1470	883	994	932	809	887	1063	1143	896	2257	2157	1795	14.141	15.316	11.935	16.222	9.883	16.468	31.299	28.734	23.944	28.781	33.821	30.945	29.921	26.516	30.474	22.659	26.153	30.709	38.478	33.616
Smtnl2	ENSMUSG00000045667	0	-0.622478	1.22001e-06	7.78382	4.24921e-09	14058	15991	18018	17458	18128	21868	9548	8080	6849	6232	10938	10057	7232	8492	7708	8873	8842	6874	4321	3626	5608	6800	5764	306.79	349.392	358.398	361.232	417.619	439.709	172.44	202.595	163.505	142.466	214.079	211.712	245.058	226.534	252.033	248.518	260.707	198.585	145.462	136.04
Nin	ENSMUSG00000021068	0	0.482808	1.22001e-06	6.09837	4.23819e-09	2397	2507	2605	2683	2461	3045	3927	2705	2221	2578	3481	3152	2202	2954	2432	2348	2940	2555	2591	2154	3727	4385	3565	52.31	54.776	51.816	55.515	56.695	61.227	70.923	67.824	53.022	58.934	68.13	66.354	74.615	78.801	79.521	65.764	86.686	73.812	87.223	80.814
Lnpk	ENSMUSG00000009207	0	0.356013	1.23226e-06	6.66259	4.40019e-09	3795	3893	4563	3905	3705	4251	5346	4214	3947	3977	5314	4749	2776	4014	3567	3863	3439	3930	3365	3354	5751	5835	5290	82.819	85.059	90.763	80.8	85.353	85.477	96.551	105.661	94.226	90.916	104.006	99.972	94.065	107.078	116.632	108.196	101.399	113.535	113.279	125.835
Cacng1	ENSMUSG00000020722	0	-0.374738	1.23226e-06	7.18894	4.43261e-09	6912	6720	8056	7968	7099	8821	8920	6390	6154	7012	8594	8343	3393	4579	3998	4097	4484	4054	4085	3657	6687	7320	6094	150.842	146.827	160.243	164.87	163.541	177.367	161.098	160.221	146.914	160.297	168.202	175.63	114.972	122.15	130.725	114.75	132.211	117.117	137.517	137.203
Mical2	ENSMUSG00000038244	0	0.721442	1.25886e-06	6.0575	4.67203e-09	1837	1879	2208	2237	1513	2182	4399	2805	3433	3002	4777	3974	2397	2182	2080	2732	2324	2334	2665	2522	4157	4612	3518	40.089	41.055	43.92	46.287	34.855	43.874	79.447	70.332	81.955	68.627	93.496	83.658	81.223	58.207	68.011	76.519	68.523	67.427	89.714	94.62
Oaz2	ENSMUSG00000040652	0	0.413594	1.25886e-06	6.77361	4.65088e-09	3919	4147	4447	4066	3803	5168	5932	4589	4187	4683	6634	5168	3225	4287	3757	4387	3834	4301	3499	3227	5776	6626	5263	85.525	90.609	88.456	84.132	87.611	103.915	107.134	115.063	99.956	107.055	129.841	108.793	109.28	114.361	122.845	122.872	113.046	124.253	117.79	121.07
Rnf126	ENSMUSG00000035890	0	-0.882839	1.61218e-06	2.90018	6.07535e-09	474	504	562	697	664	637	422	287	268	291	460	409	144	299	216	231	220	214	140	103	230	261	214	10.344	11.012	11.179	14.422	15.297	12.808	7.621	7.196	6.398	6.652	9.003	8.61	4.879	7.976	7.063	6.47	6.487	6.182	4.713	3.864
Cobl	ENSMUSG00000020173	0	0.609061	1.72303e-06	5.36049	6.59148e-09	1273	1461	1467	1401	1212	1562	1772	1381	1376	1535	2056	1805	1203	1384	1420	1446	1879	1758	2081	1722	2889	3462	2632	27.781	31.922	29.18	28.989	27.921	31.408	32.003	34.627	32.849	35.091	40.24	37.997	40.764	36.92	46.431	40.5	55.402	50.787	70.055	64.606
Stt3b	ENSMUSG00000032437	0	-0.348152	1.83279e-06	6.69381	7.11599e-09	5301	5288	5992	5932	6267	6067	5532	4340	4229	4088	5751	4833	2710	3390	2976	3488	3185	3386	3058	2409	4359	4505	3892	115.685	115.539	119.187	122.742	144.374	121.992	99.91	108.82	100.958	93.453	112.559	101.741	91.829	90.432	97.308	97.693	93.91	97.819	102.944	90.381
Fbxo32	ENSMUSG00000022358	0	-0.856511	2.07132e-06	8.0626	8.1604e-09	16733	20561	20144	20986	18719	26835	14517	10945	10968	11128	11584	15175	6380	12903	7420	7712	6898	7034	4696	4402	8817	9522	7697	365.167	449.244	400.686	434.232	431.234	539.582	262.182	274.432	261.837	254.391	226.723	319.453	216.187	344.202	242.616	216	203.388	203.207	158.086	165.154
Me3	ENSMUSG00000030621	0	0.543245	2.07998e-06	5.98363	8.31328e-09	2038	2239	2461	2433	1675	2618	3510	2846	2473	2652	3834	3259	2088	2350	2237	2284	2492	2426	2190	1880	3647	3929	3487	44.476	48.921	48.952	50.342	38.587	52.641	63.392	71.36	59.038	60.626	75.039	68.606	70.752	62.689	73.145	63.971	73.477	70.085	73.724	70.534
Tmem123	ENSMUSG00000050912	0	-0.458508	2.10533e-06	5.20126	8.53481e-09	1779	2100	2263	2174	2125	2471	2101	1812	1393	1446	2270	1766	835	1181	1016	1170	1212	1161	1027	835	1407	1453	1360	38.823	45.884	45.014	44.983	48.954	49.685	37.945	45.434	33.255	33.056	44.429	37.176	28.294	31.505	33.221	32.77	35.736	33.54	34.573	31.327
Gadl1	ENSMUSG00000056880	0	-0.970262	2.31385e-06	3.4635	9.51221e-09	752	746	979	744	1044	882	594	431	500	514	946	562	260	296	268	341	283	363	196	208	268	360	284	16.411	16.3	19.473	15.394	24.051	17.735	10.728	10.807	11.936	11.75	18.515	11.831	8.81	7.896	8.763	9.551	8.344	10.487	6.598	7.804
Wnk3	ENSMUSG00000041245	0	-0.845223	2.31715e-06	2.14656	9.65812e-09	268	267	331	327	319	327	293	227	241	243	300	305	112	123	123	97	124	139	90	73	111	101	129	5.849	5.834	6.584	6.766	7.349	6.575	5.292	5.692	5.753	5.555	5.872	6.421	3.795	3.281	4.022	2.717	3.656	4.016	3.03	2.739
Acad8	ENSMUSG00000031969	0	0.418045	2.32642e-06	5.3926	9.96238e-09	1708	1676	1869	1747	1626	2064	2071	1450	1528	1543	2050	1765	1422	1948	1443	1707	1621	1872	1306	1313	2306	2123	1767	37.274	36.619	37.176	36.148	37.459	41.502	37.403	36.357	36.478	35.274	40.123	37.155	48.185	51.965	47.183	47.81	47.795	54.081	43.965	49.261
Slc47a1	ENSMUSG00000010122	0	0.734253	2.32642e-06	4.89949	9.83537e-09	1122	1094	1252	1168	1229	1413	1151	951	841	770	1181	973	1457	1383	1408	1399	1747	1236	1338	1075	1444	1638	1281	24.486	23.903	24.904	24.168	28.313	28.412	20.787	23.845	20.077	17.603	23.115	20.483	49.371	36.893	46.038	39.184	51.51	35.707	45.042	40.332
Uqcc1	ENSMUSG00000005882	0	0.388742	2.4626e-06	7.00225	1.06862e-08	5114	5605	5859	5410	4988	6342	6108	4610	4893	4567	6549	5332	4164	6116	4481	5685	4787	5456	3960	3788	6438	6419	5216	111.604	122.465	116.542	111.941	114.91	127.521	110.313	115.59	116.81	104.404	128.177	112.245	141.098	163.151	146.518	159.227	141.145	157.62	133.309	142.118
Mipep	ENSMUSG00000021993	0	0.349826	3.04939e-06	5.50715	1.34066e-08	1699	1921	1917	1949	1857	2049	2373	1680	1637	1678	2267	1934	1479	1907	1578	1835	1722	1711	1392	1473	2615	2520	2117	37.078	41.973	38.131	40.328	42.78	41.2	42.857	42.124	39.08	38.36	44.37	40.713	50.116	50.871	51.597	51.395	50.773	49.429	46.86	55.264
Lrrcc1	ENSMUSG00000027550	0	0.650776	3.10949e-06	4.75393	1.38484e-08	965	843	1111	1007	1163	1011	1049	1059	937	1123	1185	1051	807	1244	1039	1100	1169	1246	1106	1024	1265	1591	1568	21.059	18.419	22.099	20.836	26.792	20.329	18.945	26.553	22.369	25.672	23.193	22.125	27.345	33.185	33.973	30.809	34.468	35.996	37.232	38.418
Me1	ENSMUSG00000032418	0	-0.38526	3.20655e-06	6.29964	1.44637e-08	3475	3697	4561	4486	3996	4581	5238	3915	3840	4033	5129	4743	1845	2455	2114	2454	2173	2247	1887	1631	3414	3488	3018	75.836	80.777	90.723	92.822	92.057	92.112	94.6	98.164	91.672	92.196	100.385	99.846	62.518	65.49	69.123	68.732	64.071	64.914	63.524	61.192
Nhs	ENSMUSG00000059493	0	-1.39341	3.58324e-06	2.53822	1.63675e-08	398	449	604	442	512	595	349	347	342	421	388	338	113	201	144	144	137	79	58	174	116	159	128	8.686	9.81	12.014	9.146	11.795	11.964	6.303	8.701	8.165	9.624	7.594	7.115	3.829	5.362	4.708	4.033	4.039	2.282	1.953	6.528
Bcl2	ENSMUSG00000057329	0	-0.994519	3.60036e-06	3.56261	1.72679e-08	756	670	862	894	1149	1056	611	416	489	568	672	589	256	319	277	309	395	301	340	326	369	365	315	16.498	14.639	17.146	18.498	26.47	21.233	11.035	10.431	11.674	12.985	13.152	12.399	8.675	8.51	9.057	8.655	11.647	8.696	11.446	12.231
Cpeb2	ENSMUSG00000039782	0	-0.708917	3.60036e-06	4.08218	1.69781e-08	903	816	1171	1076	1051	1180	1076	958	766	802	1137	1030	344	531	411	376	500	464	429	357	511	662	712	19.706	17.829	23.292	22.264	24.212	23.727	19.433	24.021	18.287	18.334	22.253	21.683	11.656	14.165	13.439	10.531	14.743	13.405	14.442	13.394
Syne1	ENSMUSG00000096054	0	-0.538322	3.60036e-06	7.48042	1.71344e-08	9464	9236	10916	10338	11737	11244	9070	8022	7011	6965	8921	8818	4597	5918	3946	5161	6335	4733	5465	4256	7067	8897	8009	206.535	201.8	217.131	213.909	270.388	226.088	163.807	201.141	167.373	159.223	174.602	185.63	155.77	157.869	129.025	144.551	186.788	136.733	183.974	159.676
Gm22748	ENSMUSG00000064427	0	-1.14161	3.60036e-06	1.55956	1.6849e-08	212	240	261	331	315	340	125	118	95	86	131	98	60	88	82	138	82	91	62	65	101	65	75	4.627	5.244	5.192	6.849	7.257	6.837	2.258	2.959	2.268	1.966	2.564	2.063	2.033	2.348	2.681	3.865	2.418	2.629	2.087	2.439
Themis3	ENSMUSG00000024105	0	-5.3769	3.85695e-06	-3.94377	1.87188e-08	45	28	18	62	70	47	2	3	6	2	6	0	0	0	0	0	0	2	0	0	0	0	0	0.982	0.612	0.358	1.283	1.613	0.945	0.036	0.075	0.143	0.046	0.117	0	0	0	0	0	0	0.058	0	0
Phtf2	ENSMUSG00000039987	0	0.338276	3.90782e-06	8.32654	1.91888e-08	11644	11656	13922	12832	11883	13746	18447	13263	12825	13686	17240	15843	8876	11360	11031	12210	10972	12560	10400	10835	17825	18026	16239	254.109	254.675	276.924	265.513	273.751	276.396	333.159	332.552	306.169	312.868	337.422	333.515	300.765	303.041	360.688	341.981	323.51	362.849	350.105	406.507
Lsm14a	ENSMUSG00000066568	0	-0.342604	4.50559e-06	5.57862	2.23813e-08	2141	2559	2662	2696	2582	2713	2763	2178	2015	2060	2589	2488	1059	1598	1363	1523	1442	1489	1254	1217	2025	2252	2060	46.723	55.912	52.95	55.784	59.482	54.551	49.901	54.611	48.104	47.092	50.672	52.375	35.884	42.628	44.567	42.657	42.517	43.016	42.215	45.659
Fsd2	ENSMUSG00000038663	0	-0.311955	4.99737e-06	8.66403	2.51096e-08	20433	21038	23663	23106	23243	26362	23946	17057	16418	17160	24225	20463	10506	14574	12422	13878	12439	13512	9182	8422	16293	16821	14372	445.913	459.666	470.683	478.098	535.454	530.071	432.473	427.682	391.944	392.285	474.133	430.772	355.998	388.778	406.17	388.699	366.765	390.351	309.102	315.976
Acot9	ENSMUSG00000025287	0	0.466486	5.12083e-06	4.99327	2.6607e-08	1027	1220	1383	1282	1109	1315	1321	1227	1124	1118	1449	1317	927	1223	1106	1352	1368	1204	1328	1298	2134	1976	1656	22.412	26.656	27.509	26.527	25.548	26.441	23.858	30.765	26.833	25.558	28.36	27.724	31.412	32.625	36.164	37.867	40.336	34.783	44.706	48.698
Gm7993	ENSMUSG00000107092	0	-1.17131	5.12083e-06	2.09058	2.60469e-08	401	319	502	513	586	422	231	119	113	96	180	138	134	150	116	154	113	169	84	68	116	101	114	8.751	6.97	9.985	10.615	13.5	8.485	4.172	2.984	2.698	2.195	3.523	2.905	4.541	4.001	3.793	4.313	3.332	4.882	2.828	2.551
Kmt5a	ENSMUSG00000049327	0	-0.492393	5.12083e-06	5.75981	2.65521e-08	3110	3158	3713	3589	3769	3927	3514	2211	2224	2403	3597	2818	1512	1944	1897	1745	1755	1673	1106	875	1438	1752	1517	67.87	69	73.856	74.262	86.827	78.962	63.464	55.438	53.093	54.934	70.401	59.322	51.234	51.858	62.027	48.874	51.746	48.332	37.232	32.828
Yipf7	ENSMUSG00000029158	0	0.521052	5.37101e-06	6.54167	2.82136e-08	3459	3561	4234	3396	3125	3969	4364	3826	3385	3543	4775	3675	2698	3374	3382	4392	4268	4037	3389	3023	5517	5035	4372	75.486	77.805	84.219	70.268	71.991	79.806	78.815	95.932	80.81	80.994	93.457	77.363	91.422	90.005	110.583	123.012	125.842	116.626	114.087	113.417
Nmrk2	ENSMUSG00000004939	0	-0.970784	5.5108e-06	6.41344	2.92626e-08	5871	8443	7126	5683	6628	8767	3575	4195	3250	2702	5828	3855	2098	2832	2036	3239	2502	2517	1354	1104	3353	2783	2437	128.124	184.474	141.744	117.59	152.691	176.282	64.566	105.184	77.587	61.769	114.066	81.153	71.091	75.547	66.572	90.719	73.772	72.714	45.581	41.42
Mlec	ENSMUSG00000048578	0	0.43172	6.30641e-06	7.7638	3.38473e-08	7429	7946	8938	8301	8091	10079	11710	8363	7533	8195	12815	10238	6567	7916	7897	8527	7884	8980	6895	6848	13051	13163	11394	162.124	173.615	177.787	171.76	186.394	202.663	211.487	209.691	179.834	187.341	250.816	215.523	222.524	211.168	258.213	238.827	232.46	259.425	232.113	256.923
Srrm4os	ENSMUSG00000086219	0	1.58055	6.57054e-06	2.54824	3.56401e-08	133	112	119	120	90	116	251	270	333	234	419	352	209	224	290	209	316	239	277	258	438	816	503	2.902	2.447	2.367	2.483	2.073	2.332	4.533	6.77	7.95	5.349	8.201	7.41	7.082	5.975	9.482	5.854	9.317	6.905	9.325	9.68
Rab12	ENSMUSG00000023460	0	-0.366327	6.68736e-06	7.16896	3.66556e-08	8314	8786	10047	9521	9297	10594	7332	5548	5738	5271	6870	5580	4218	5744	4912	5581	4705	5469	2766	2663	5129	5368	4387	181.438	191.968	199.846	197.004	214.177	213.018	132.418	139.109	136.982	120.497	134.46	117.466	142.928	153.228	160.611	156.314	138.727	157.995	93.115	99.91
Itm2a	ENSMUSG00000031239	0	0.731889	7.24206e-06	6.8767	4.12648e-08	3257	3668	4009	3416	3112	4494	6701	4480	4702	4899	6844	5897	2825	3944	4225	5429	3928	5350	5193	5508	9750	7269	6722	71.078	80.143	79.743	70.682	71.692	90.363	121.022	112.33	112.25	111.993	133.951	124.139	95.726	105.211	138.147	152.057	115.817	154.557	174.817	206.649
Prkcd	ENSMUSG00000021948	0	-0.76173	7.24206e-06	3.12576	4.13501e-08	454	548	611	674	645	687	428	370	305	378	449	342	177	281	204	329	246	258	264	171	312	333	383	9.908	11.973	12.153	13.946	14.859	13.814	7.73	9.277	7.281	8.641	8.788	7.2	5.998	7.496	6.67	9.215	7.253	7.453	8.887	6.416
Tcaim	ENSMUSG00000046603	0	0.417137	7.24206e-06	5.61974	4.0806e-08	2162	2038	2254	2076	1930	2217	2304	1695	1622	1756	2235	1902	1438	2208	1940	2213	1894	2177	1654	1591	2809	2423	2199	47.182	44.529	44.835	42.956	44.462	44.578	41.611	42.5	38.722	40.143	43.744	40.039	48.727	58.901	63.433	61.982	55.845	62.892	55.68	59.691
Gm12240	ENSMUSG00000084169	0	-4.3735	7.24206e-06	-4.42019	4.04641e-08	65	18	37	40	40	26	0	0	0	0	0	0	0	0	3	1	4	0	0	0	0	0	0	1.419	0.393	0.736	0.828	0.921	0.523	0	0	0	0	0	0	0	0	0.098	0.028	0.118	0	0	0
Tpi1	ENSMUSG00000023456	0	0.349648	7.26125e-06	11.0547	4.18743e-08	86857	89062	99487	84697	83628	97529	101059	76047	82032	83780	109768	96287	66579	81376	79484	90636	78787	87290	64412	63122	114050	109455	97952	1895.5	1945.94	1978.91	1752.51	1926.56	1961.06	1825.16	1906.78	1958.34	1915.25	2148.39	2026.96	2256.04	2170.8	2598.94	2538.56	2323.04	2521.74	2168.36	2368.21
Gm36235	ENSMUSG00000113930	0	1.76354	8.04993e-06	0.860384	4.68821e-08	41	47	73	31	26	44	47	69	80	91	61	64	82	93	101	70	143	134	84	92	152	120	130	0.895	1.027	1.452	0.641	0.599	0.885	0.849	1.73	1.91	2.08	1.194	1.347	2.779	2.481	3.302	1.961	4.216	3.871	2.828	3.452
Gm4332	ENSMUSG00000106037	0	-0.504773	8.1538e-06	5.62009	4.79526e-08	2446	2711	3171	2993	2853	2527	2995	2350	2107	1858	3023	2523	1006	1456	1366	1608	1410	1426	1229	1184	2249	2211	2080	53.38	59.233	63.075	61.93	65.725	50.811	54.091	58.923	50.3	42.475	59.166	53.112	34.088	38.84	44.665	45.037	41.574	41.196	41.373	44.421
Gm10605	ENSMUSG00000097974	0	-1.03059	8.7921e-06	2.55622	5.22084e-08	277	302	382	371	379	393	451	326	463	380	438	477	97	145	120	130	89	132	94	156	236	270	235	6.045	6.598	7.598	7.677	8.731	7.902	8.145	8.174	11.053	8.687	8.573	10.041	3.287	3.868	3.924	3.641	2.624	3.813	3.164	5.853
Msrb3	ENSMUSG00000051236	0	-0.372961	9.47262e-06	7.73699	5.73311e-08	10158	11323	13285	12043	11251	12954	12993	9696	8904	9220	14118	11527	5092	7079	6364	6057	6908	6817	5533	4430	7877	9491	7819	221.68	247.4	264.253	249.188	259.192	260.471	234.658	243.115	212.564	210.773	276.318	242.658	172.543	188.84	208.088	169.646	203.683	196.938	186.263	166.204
Amotl1	ENSMUSG00000013076	0	-0.366308	9.47262e-06	9.01572	5.71037e-08	26087	26681	27906	28631	27190	31433	31068	24055	22658	21612	34747	28314	14478	17686	13495	15778	16288	14424	13255	11145	21130	23070	19150	569.301	582.961	555.081	592.419	626.382	632.036	561.099	603.148	540.911	494.059	680.071	596.045	490.589	471.794	441.254	441.915	480.252	416.698	446.216	418.137
Tceal5	ENSMUSG00000054034	0	0.855499	9.50938e-06	3.27783	5.80966e-08	260	295	389	310	252	330	450	263	428	389	404	385	366	339	421	404	495	369	512	391	696	741	586	5.674	6.446	7.738	6.414	5.805	6.635	8.127	6.594	10.218	8.893	7.907	8.105	12.402	9.043	13.766	11.315	14.595	10.66	17.236	14.67
Fth1	ENSMUSG00000024661	0	-0.379561	9.72503e-06	8.40222	5.99694e-08	15812	18529	19523	20468	17123	20108	19907	15665	16649	16764	19518	17048	7393	10425	9871	11769	10298	10737	8156	7188	13619	14188	13050	345.068	404.846	388.334	423.514	394.466	404.32	359.527	392.779	397.459	383.232	382.008	358.882	250.513	278.099	322.758	329.63	303.637	310.184	274.563	269.679
Sms-ps	ENSMUSG00000081752	0	-0.452608	9.87424e-06	5.30202	6.25808e-08	1948	2016	2617	2500	2518	2436	2162	1569	1671	1422	2216	1883	957	1321	1226	1201	1331	1116	1070	938	1604	1701	1450	42.512	44.048	52.055	51.729	58.008	48.982	39.046	39.341	39.892	32.508	43.372	39.639	32.428	35.239	40.087	33.638	39.245	32.24	36.02	35.192
Acta1	ENSMUSG00000031972	0	-0.374081	9.87424e-06	13.8764	6.2466e-08	751723	763293	818389	824641	745926	900957	1088149	651557	663858	746650	909031	919638	384963	487726	401340	449004	439444	444734	383449	321697	635095	655206	525493	16405	16677.4	16278.7	17063.1	17184.1	18115.9	19652.3	16336.9	15848.2	17068.7	17791.6	19359.5	13044.5	13010.7	13122.9	12575.8	12957	12848	12908.4	12069.4
Krt222	ENSMUSG00000035849	0	1.08797	9.87424e-06	2.32372	6.2236e-08	90	154	175	121	90	190	282	187	202	233	303	260	147	173	181	242	207	264	232	237	395	335	304	1.964	3.365	3.481	2.504	2.073	3.82	5.093	4.689	4.822	5.326	5.93	5.473	4.981	4.615	5.918	6.778	6.103	7.627	7.81	8.892
AW551984	ENSMUSG00000038112	0	2.18017	1.01374e-05	2.22462	6.48278e-08	45	60	86	51	81	37	118	116	144	158	176	132	221	108	229	172	232	213	814	891	1235	2014	1222	0.982	1.311	1.711	1.055	1.866	0.744	2.131	2.909	3.438	3.612	3.445	2.779	7.489	2.881	7.488	4.817	6.841	6.153	27.402	33.428
Col9a1	ENSMUSG00000026147	0	-1.32927	1.05849e-05	1.56773	6.93044e-08	269	176	281	234	199	272	270	166	157	164	191	255	42	59	97	105	49	59	51	39	83	85	75	5.87	3.845	5.589	4.842	4.584	5.469	4.876	4.162	3.748	3.749	3.738	5.368	1.423	1.574	3.172	2.941	1.445	1.704	1.717	1.463
Mtss2	ENSMUSG00000033763	0	-0.851889	1.05849e-05	4.01028	6.98093e-08	781	867	837	1157	962	1211	1308	830	755	815	1163	1283	336	435	348	354	495	315	409	334	547	703	583	17.044	18.943	16.649	23.94	22.162	24.35	23.623	20.811	18.024	18.631	22.762	27.009	11.385	11.604	11.379	9.915	14.595	9.1	13.769	12.531
Mfap3l	ENSMUSG00000031647	0	-0.829477	1.05849e-05	3.46443	7.0107e-08	600	693	794	930	775	828	763	535	490	331	661	547	241	335	282	363	281	318	260	273	341	417	307	13.094	15.142	15.794	19.243	17.854	16.649	13.78	13.414	11.698	7.567	12.937	11.515	8.166	8.937	9.221	10.167	8.285	9.187	8.753	10.242
Sorcs1	ENSMUSG00000043531	0	-1.70658	1.05849e-05	1.32751	6.91602e-08	165	205	255	262	296	230	204	115	148	131	207	153	41	78	35	60	59	35	55	18	45	116	96	3.601	4.479	5.072	5.421	6.819	4.625	3.684	2.883	3.533	2.995	4.051	3.221	1.389	2.081	1.144	1.68	1.74	1.011	1.852	0.675
Kcmf1	ENSMUSG00000055239	0	-0.306072	1.08097e-05	7.38741	7.27355e-08	8536	8506	9875	9994	9809	10738	9740	6808	7084	6838	9350	7935	4600	5996	5242	5691	5318	5555	4104	3389	6488	6848	5947	186.283	185.85	196.425	206.791	225.972	215.913	175.908	170.702	169.115	156.32	182.999	167.042	155.872	159.95	171.401	159.395	156.801	160.48	138.157	127.148
Fermt2	ENSMUSG00000037712	0	-0.292474	1.08097e-05	7.28588	7.28299e-08	7605	8024	8947	8616	8507	9351	9492	6814	6383	6897	9524	7653	3702	5854	4734	5212	4762	4868	4012	3690	6066	6605	5576	165.965	175.319	177.966	178.278	195.978	188.024	171.429	170.852	152.38	157.668	186.404	161.105	125.443	156.162	154.791	145.979	140.408	140.633	135.06	138.441
Sntb1	ENSMUSG00000060429	0	-0.821972	1.14484e-05	3.07902	7.7787e-08	442	625	600	603	454	669	596	393	336	430	527	402	177	265	191	302	186	241	190	149	268	339	338	9.646	13.656	11.935	12.477	10.459	13.452	10.764	9.854	8.021	9.83	10.314	8.463	5.998	7.069	6.245	8.459	5.484	6.962	6.396	5.59
Ankrd23	ENSMUSG00000067653	0	0.87202	1.14586e-05	6.06662	7.85106e-08	1780	2567	2374	2057	1810	2691	2992	2893	1691	1754	3496	3768	2244	2780	2923	2905	3258	2942	3065	2210	4514	5245	3837	38.845	56.087	47.221	42.562	41.697	54.109	54.037	72.538	40.369	40.097	68.424	79.321	76.038	74.16	95.575	81.364	96.062	84.992	103.18	82.915
Park7	ENSMUSG00000028964	0	0.362635	1.15023e-05	8.87521	7.94665e-08	18305	18210	20117	18368	16990	21156	24741	18199	20510	21036	25424	21621	14720	16859	17256	18269	17854	17437	13923	13809	25251	24980	23044	399.473	397.876	400.149	380.062	391.402	425.392	446.831	456.316	489.632	480.892	497.6	455.149	498.79	449.733	564.23	511.684	526.426	503.742	468.703	518.085
5430431A17Rik	ENSMUSG00000108322	0	-0.620713	1.20503e-05	3.15513	8.3941e-08	493	479	527	494	490	589	625	443	520	562	547	591	187	280	210	229	263	230	158	178	317	360	341	10.759	10.466	10.483	10.222	11.288	11.843	11.288	11.108	12.414	12.848	10.706	12.441	6.337	7.469	6.867	6.414	7.755	6.645	5.319	6.678
Lmbr1	ENSMUSG00000010721	0	0.444307	1.20879e-05	4.97144	8.4893e-08	1105	1071	1318	1263	1014	1347	1709	1374	1280	1256	1744	1602	932	1174	1185	1111	1086	1294	1012	961	1651	1950	1661	24.115	23.401	26.216	26.133	23.36	27.085	30.865	34.451	30.557	28.713	34.134	33.724	31.581	31.318	38.747	31.117	32.021	37.383	34.068	36.055
Cog6	ENSMUSG00000027742	0	0.349672	1.22839e-05	6.65645	8.83737e-08	4278	4203	5141	4124	4219	4810	4350	3528	3392	3583	4505	4527	3046	4556	3550	3972	4442	4309	3065	2802	5390	5693	4803	93.36	91.833	102.26	85.332	97.194	96.717	78.563	88.46	80.977	81.909	88.172	95.299	103.214	121.537	116.077	111.249	130.973	124.484	103.18	105.125
Gm43699	ENSMUSG00000107244	0	-2.00568	1.22839e-05	-0.695314	8.80862e-08	69	67	97	74	91	77	83	40	53	52	75	52	4	20	11	22	11	15	14	3	5	2	6	1.506	1.464	1.929	1.531	2.096	1.548	1.499	1.003	1.265	1.189	1.468	1.095	0.136	0.534	0.36	0.616	0.324	0.433	0.471	0.113
Bace1	ENSMUSG00000032086	0	-0.443375	1.22839e-05	4.91716	8.75767e-08	1706	1505	2034	1629	1788	1886	1590	1333	1168	1281	1786	1626	842	1046	818	848	953	908	724	664	1208	1345	1152	37.23	32.883	40.458	33.706	41.191	37.923	28.716	33.423	27.883	29.284	34.956	34.229	28.531	27.903	26.747	23.751	28.099	26.231	24.373	24.912
Tead4	ENSMUSG00000030353	0	-1.08674	1.27561e-05	2.55053	9.24989e-08	349	556	415	490	562	676	251	286	176	168	372	235	137	176	138	215	179	152	126	96	197	206	186	7.616	12.148	8.255	10.139	12.947	13.593	4.533	7.171	4.202	3.841	7.281	4.947	4.642	4.695	4.512	6.022	5.278	4.391	4.242	3.602
Prss23	ENSMUSG00000039405	0	0.507238	1.28421e-05	5.52744	9.38559e-08	1745	1861	1943	1743	1504	1994	2360	1878	1617	1465	2404	1897	1514	1700	1909	1759	1890	2043	1695	1561	2539	2615	2289	38.081	40.662	38.648	36.065	34.648	40.094	42.622	47.088	38.602	33.491	47.051	39.934	51.302	45.349	62.42	49.267	55.727	59.021	57.06	58.565
Smad3	ENSMUSG00000032402	0	-0.523992	1.29312e-05	6.28475	9.52454e-08	4200	4883	4822	4698	4772	5710	4208	3544	3532	2858	5417	3579	2188	2885	2034	2707	2421	2095	1865	1530	2771	2814	2567	91.657	106.69	95.915	97.209	109.934	114.813	75.998	88.861	84.319	65.335	106.022	75.342	74.141	76.961	66.507	75.818	71.383	60.523	62.783	57.402
Ptpn11	ENSMUSG00000043733	0	-0.329583	1.29686e-05	6.95043	9.62615e-08	7047	6641	7666	7320	7424	8021	6295	4829	4521	4583	6526	5538	3649	4760	3870	4303	4335	3767	3417	2728	4374	5037	4385	153.788	145.101	152.485	151.462	171.028	161.282	113.69	121.081	107.929	104.769	127.727	116.582	123.647	126.978	126.54	120.52	127.818	108.826	115.03	102.349
Arhgef6	ENSMUSG00000031133	0	0.355097	1.35018e-05	6.3601	1.0099e-07	3293	3132	4049	3240	3291	3896	4070	3157	2820	3132	4007	3262	2615	3167	2973	3016	3489	3408	2781	2507	4375	4454	4008	71.864	68.432	80.539	67.04	75.815	78.338	73.506	79.158	67.321	71.599	78.425	68.669	88.61	84.483	97.21	84.473	102.873	98.455	93.619	94.057
Igfbp5	ENSMUSG00000026185	0	-0.665685	1.45022e-05	7.59286	1.09301e-07	8618	9603	9287	10099	11664	10902	13654	10075	11225	9903	14709	10350	4286	5981	3382	5020	4266	3961	6629	5559	7276	11146	8419	188.072	209.819	184.729	208.964	268.706	219.211	246.596	252.617	267.973	226.387	287.886	217.88	145.232	159.55	110.583	140.602	125.783	114.43	223.158	208.562
Plekho1	ENSMUSG00000015745	0	-1.05476	1.48367e-05	3.11427	1.12669e-07	603	418	676	648	733	854	544	438	453	426	546	561	152	235	310	229	227	157	168	158	262	303	217	13.159	9.133	13.446	13.408	16.886	17.172	9.825	10.982	10.814	9.739	10.686	11.81	5.151	6.269	10.136	6.414	6.693	4.536	5.656	5.928
Slc16a3	ENSMUSG00000025161	0	-0.488007	1.49695e-05	7.3306	1.14532e-07	10447	10590	11574	10596	10549	12844	8437	5131	5903	5486	8181	7512	6045	5700	5306	5736	5632	5244	3645	2871	5131	5405	4562	227.987	231.384	230.22	219.247	243.02	258.26	152.375	128.653	140.921	125.412	160.119	158.137	204.836	152.054	173.494	160.656	166.06	151.495	122.705	107.714
Myoz3	ENSMUSG00000049173	0	0.389365	1.49808e-05	6.28005	1.15474e-07	2793	3104	3500	3191	3130	3683	3474	2421	2613	2801	3840	3571	2487	3014	2903	3297	3065	3055	2667	2323	4319	5043	4042	60.952	67.82	69.619	66.027	72.106	74.056	62.742	60.703	62.38	64.032	75.157	75.174	84.272	80.402	94.921	92.343	90.372	88.257	89.782	87.154
Wls	ENSMUSG00000028173	0	-0.505322	1.56882e-05	5.38062	1.21822e-07	2290	2474	2846	2759	3265	2850	2190	1658	1518	1461	2238	1534	1030	1542	1105	1552	1305	1527	1072	943	1398	1656	1402	49.975	54.055	56.61	57.088	75.217	57.306	39.552	41.572	36.239	33.399	43.802	32.293	34.902	41.135	36.131	43.469	38.478	44.114	36.088	35.379
Gm14698	ENSMUSG00000071748	0	-0.503335	1.66083e-05	3.89389	1.30863e-07	696	807	980	897	956	909	885	703	626	729	833	805	320	472	429	521	431	410	299	324	655	595	556	15.189	17.632	19.493	18.56	22.024	18.278	15.983	17.627	14.944	16.665	16.304	16.946	10.843	12.591	14.027	14.592	12.708	11.845	10.066	12.156
Flcn	ENSMUSG00000032633	0	-0.414964	1.66083e-05	5.49432	1.30491e-07	2193	2437	2555	2628	2388	2906	2644	2137	1887	1859	2723	2855	1164	1529	1236	1339	1376	1319	1132	907	1749	2067	1641	47.858	53.247	50.822	54.377	55.013	58.432	47.752	53.582	45.048	42.498	53.295	60.101	39.442	40.788	40.414	37.503	40.571	38.105	38.108	34.029
Atp8a1	ENSMUSG00000037685	0	0.511473	1.90037e-05	7.68531	1.50823e-07	8167	6645	8887	8359	7405	8888	11642	7371	7569	7907	9518	10019	8433	8192	7891	7280	8770	8031	7193	6028	10647	11378	9731	178.23	145.189	176.772	172.96	170.591	178.715	210.259	184.818	180.694	180.757	186.287	210.912	285.754	218.531	258.017	203.9	258.584	232.009	242.145	226.158
Eef2	ENSMUSG00000034994	0	-0.306279	1.90609e-05	10.1145	1.52365e-07	53830	56044	55752	60797	55577	67264	66229	48840	50848	49823	63551	64163	28096	38554	30598	36424	34871	30744	28335	27677	47111	47276	42444	1174.74	1224.52	1108.97	1257.98	1280.34	1352.51	1196.12	1224.6	1213.89	1138.97	1243.82	1350.71	952.038	1028.47	1000.48	1020.17	1028.17	888.171	953.868	1038.38
Mybph	ENSMUSG00000042451	0	1.93299	1.93976e-05	5.80593	1.56164e-07	926	1176	796	535	161	697	6548	3653	5864	4539	8025	6193	2170	1537	1186	2611	1794	1873	3260	4211	6639	6697	5135	20.208	25.695	15.833	11.07	3.709	14.015	118.259	91.594	139.99	103.763	157.066	130.37	73.531	41.001	38.779	73.13	52.896	54.11	109.745	157.988
Neu2	ENSMUSG00000079434	0	0.771926	2.00354e-05	3.79713	1.62443e-07	315	405	360	362	256	343	1071	626	847	871	1008	893	327	419	388	460	399	478	610	632	1251	1289	1158	6.874	8.849	7.161	7.49	5.898	6.897	19.343	15.696	20.22	19.911	19.729	18.799	11.08	11.177	12.687	12.884	11.765	13.809	20.535	23.711
Eif3f	ENSMUSG00000031029	0	-0.363153	2.06631e-05	5.5399	1.68712e-07	1974	2256	2393	2598	2345	2583	3027	2393	2251	2208	2960	2505	859	1485	1263	1354	1321	1396	1294	1277	2085	2205	1889	43.079	49.292	47.599	53.757	54.022	51.937	54.669	60.001	53.738	50.476	57.933	52.733	29.107	39.614	41.297	37.923	38.95	40.329	43.561	47.91
Add3	ENSMUSG00000025026	0	-0.356921	2.08688e-05	5.91689	1.71583e-07	2819	3241	3271	3254	3071	3594	3349	2954	2239	2534	3504	2990	1395	2057	1588	1785	1993	1766	1751	1597	2449	3163	2695	61.52	70.814	65.064	67.33	70.747	72.266	60.484	74.068	53.451	57.928	68.581	62.943	47.27	54.873	51.924	49.995	58.764	51.018	58.946	59.916
Btbd1	ENSMUSG00000025103	0	0.293145	2.09544e-05	7.59877	1.73483e-07	7756	7913	8959	8282	7306	9362	9863	7870	7147	7293	9970	8228	5387	7963	6550	7808	6974	7936	5955	6066	10712	10350	9293	169.261	172.894	178.204	171.367	168.31	188.246	178.129	197.33	170.619	166.721	195.134	173.21	182.539	212.422	214.169	218.689	205.629	229.265	200.469	227.584
Nfs1	ENSMUSG00000027618	0	0.349898	2.11406e-05	6.16158	1.76232e-07	2862	2809	3147	3078	2804	3705	3603	2693	2372	2493	3601	2986	2207	3018	2473	3044	2691	2979	2179	2120	4365	3950	3267	62.458	61.375	62.597	63.688	64.596	74.498	65.071	67.523	56.626	56.991	70.479	62.859	74.785	80.509	80.861	85.257	79.344	86.061	73.354	79.538
Ivd	ENSMUSG00000027332	0	0.437566	2.15043e-05	7.06837	1.82624e-07	5114	5459	4855	5317	4054	5876	7725	5031	5405	5335	7029	6608	4442	5584	4347	5066	4816	5149	4512	4424	7801	8031	6559	111.604	119.275	96.571	110.017	93.393	118.151	139.516	126.146	129.033	121.96	137.572	139.107	150.518	148.96	142.137	141.89	142	148.751	151.892	165.979
Msl3	ENSMUSG00000031358	0	0.319473	2.15043e-05	5.67155	1.81983e-07	1839	2145	2263	2234	2111	2506	2527	1915	2098	1953	2707	2172	1470	2065	1873	1977	1890	2128	1623	1506	2477	2630	2383	40.133	46.867	45.014	46.225	48.632	50.389	45.638	48.016	50.085	44.646	52.982	45.723	49.811	55.086	61.243	55.372	55.727	61.476	54.637	56.502
Bckdk	ENSMUSG00000030802	0	0.314225	2.15043e-05	6.89915	1.82947e-07	5015	4965	5151	5099	4441	5651	6004	4635	4472	4662	6178	5754	3885	4843	4178	4667	4501	4513	3587	3130	6234	6732	5625	109.443	108.482	102.459	105.506	102.308	113.627	108.434	116.217	106.759	106.575	120.916	121.129	131.644	129.193	136.611	130.715	132.712	130.377	120.753	117.431
Npnt	ENSMUSG00000040998	0	-1.43552	2.15311e-05	1.67784	1.85634e-07	376	356	332	345	673	353	100	140	125	101	141	94	77	120	63	113	142	96	70	54	44	74	45	8.206	7.778	6.604	7.139	15.504	7.098	1.806	3.51	2.984	2.309	2.76	1.979	2.609	3.201	2.06	3.165	4.187	2.773	2.356	2.026
Rhobtb2	ENSMUSG00000022075	0	-0.455724	2.15311e-05	4.68598	1.85008e-07	1227	1309	1465	1582	1609	1760	1540	1200	973	1228	1459	1391	740	908	648	823	730	728	600	572	990	1113	925	26.777	28.601	29.14	32.734	37.067	35.389	27.813	30.088	23.228	28.073	28.556	29.282	25.075	24.222	21.188	23.051	21.524	21.031	20.198	21.46
Tnfrsf19	ENSMUSG00000060548	0	0.733041	2.22419e-05	4.6506	1.94786e-07	977	947	871	1018	873	961	1360	750	518	929	935	1155	699	1332	1026	1255	1212	1106	884	917	1553	1675	1448	21.321	20.691	17.325	21.064	20.111	19.323	24.562	18.805	12.366	21.237	18.3	24.314	23.686	35.533	33.548	35.15	35.736	31.951	29.759	34.404
Rictor	ENSMUSG00000050310	0	-0.454577	2.22419e-05	6.20476	1.93276e-07	3296	4020	4340	4053	3421	4323	4467	3337	3669	3314	5750	4232	1791	2153	1821	2191	2257	1940	2113	1697	2886	3276	2993	71.929	87.834	86.327	83.863	78.81	86.924	80.676	83.671	87.589	75.759	112.539	89.089	60.688	57.434	59.542	61.366	66.548	56.045	71.132	63.668
F830016B08Rik	ENSMUSG00000090942	0	0.894486	2.22419e-05	6.91104	1.95572e-07	3935	3265	4047	3653	5802	4559	4361	3005	3864	3365	4994	4848	4668	4333	5453	5658	4490	7413	4656	5534	8493	9256	9267	85.874	71.338	80.499	75.586	133.662	91.67	78.761	75.346	92.245	76.925	97.743	102.056	158.176	115.588	178.3	158.471	132.388	214.156	156.739	207.624
Gm7607	ENSMUSG00000111085	0	-0.586213	2.23915e-05	3.14407	1.98166e-07	526	514	616	582	505	643	491	433	507	373	571	428	208	287	297	277	235	275	163	162	301	330	252	11.479	11.231	12.253	12.042	11.634	12.929	8.868	10.857	12.104	8.527	11.176	9.01	7.048	7.656	9.711	7.758	6.929	7.945	5.487	6.078
Gm10032	ENSMUSG00000057913	0	-1.65228	2.24502e-05	-0.761787	2.02531e-07	84	70	78	103	115	118	24	12	24	22	30	13	35	28	17	14	22	16	2	6	6	12	10	1.833	1.529	1.552	2.131	2.649	2.373	0.433	0.301	0.573	0.503	0.587	0.274	1.186	0.747	0.556	0.392	0.649	0.462	0.067	0.225
Ripor2	ENSMUSG00000036006	0	-0.885617	2.24502e-05	2.92565	2.01749e-07	459	510	507	510	537	501	487	373	436	238	503	340	197	166	164	211	238	205	238	152	230	315	261	10.017	11.143	10.085	10.553	12.371	10.074	8.795	9.352	10.409	5.441	9.845	7.157	6.675	4.428	5.362	5.91	7.017	5.922	8.012	5.703
Sbf1	ENSMUSG00000036529	0	-0.44162	2.24502e-05	5.29919	2.00141e-07	1861	1941	2180	2268	2112	2394	2675	1871	1523	1722	2500	2451	990	1231	966	1261	1196	1010	1052	891	1545	1826	1615	40.613	42.409	43.363	46.928	48.655	48.137	48.311	46.913	36.358	39.366	48.93	51.597	33.546	32.838	31.586	35.318	35.264	29.178	35.414	33.428
Dipk1a	ENSMUSG00000029270	0	-0.467286	2.2751e-05	4.56153	2.07753e-07	1090	1257	1343	1277	1271	1472	1521	1073	1147	1259	1605	1208	454	758	682	723	571	692	537	601	998	1061	939	23.787	27.465	26.714	26.423	29.28	29.598	27.47	26.904	27.382	28.781	31.413	25.43	15.384	20.221	22.3	20.25	16.836	19.991	18.078	22.548
Plekha2	ENSMUSG00000031557	0	0.502743	2.2751e-05	4.01846	2.07843e-07	567	488	600	588	638	696	910	681	598	603	991	768	503	646	592	531	654	592	575	503	946	1017	921	12.374	10.662	11.935	12.167	14.698	13.995	16.435	17.075	14.276	13.785	19.396	16.167	17.044	17.233	19.357	14.872	19.283	17.102	19.357	18.872
Net1	ENSMUSG00000021215	0	-0.546645	2.30971e-05	5.74243	2.12323e-07	2677	3219	3881	3151	3409	3670	2778	2025	2309	2457	3153	2611	1212	2172	1285	1908	1637	1446	1266	1370	1682	2144	1973	58.421	70.333	77.197	65.199	78.534	73.794	50.172	50.774	55.122	56.168	61.711	54.965	41.069	57.941	42.016	53.44	48.267	41.774	42.619	51.4
Bmpr1b	ENSMUSG00000052430	0	-0.488905	2.31958e-05	4.09942	2.14555e-07	918	1008	1083	1041	1135	1050	891	741	684	741	969	755	368	610	424	593	521	588	504	304	726	723	642	20.034	22.024	21.542	21.54	26.147	21.113	16.092	18.58	16.329	16.94	18.965	15.894	12.47	16.272	13.864	16.609	15.362	16.987	16.967	11.405
Trim35	ENSMUSG00000022043	0	0.471804	2.41405e-05	7.09809	2.24672e-07	4928	5038	5781	5465	4674	6161	7215	4866	4490	4484	7613	6065	4912	4983	5035	5205	6056	5314	5138	4454	8452	8441	6418	107.545	110.077	114.99	113.079	107.676	123.882	130.305	122.009	107.189	102.506	149.002	127.676	166.444	132.927	164.633	145.783	178.561	153.517	172.965	167.105
Ldhd	ENSMUSG00000031958	0	0.490882	2.4265e-05	4.87647	2.27216e-07	1227	1264	1041	1125	1084	1294	1485	1097	1009	1014	1539	1365	1100	1257	1172	1255	1140	1070	907	931	1616	1544	1409	26.777	27.618	20.707	23.278	24.972	26.019	26.82	27.506	24.088	23.18	30.121	28.735	37.274	33.532	38.322	35.15	33.613	30.911	30.533	34.929
Tenm3	ENSMUSG00000031561	0	-0.55921	2.47352e-05	4.45482	2.33031e-07	1064	982	1311	1264	1248	1141	1443	1043	1065	1256	1405	1308	508	688	425	535	620	576	655	521	847	1179	893	23.22	21.456	26.077	26.154	28.75	22.943	26.061	26.152	25.425	28.713	27.499	27.535	17.214	18.353	13.896	14.984	18.281	16.64	22.05	19.547
Gm13490	ENSMUSG00000085014	0	0.874497	2.67608e-05	2.31147	2.55171e-07	238	133	195	215	240	231	227	123	153	160	204	177	210	245	230	304	242	337	141	157	200	208	222	5.194	2.906	3.879	4.449	5.529	4.645	4.1	3.084	3.653	3.658	3.993	3.726	7.116	6.536	7.52	8.515	7.135	9.736	4.747	5.89
Lrp2bp	ENSMUSG00000031637	0	0.968125	2.67608e-05	2.13336	2.54077e-07	100	99	137	135	137	104	206	159	156	190	163	223	120	140	184	175	167	187	241	281	462	372	348	2.182	2.163	2.725	2.793	3.156	2.091	3.72	3.987	3.724	4.343	3.19	4.694	4.066	3.735	6.016	4.901	4.924	5.402	8.113	10.543
Osbpl1a	ENSMUSG00000044252	0	0.395977	2.77981e-05	5.78323	2.66648e-07	2402	2397	2586	2319	2131	2767	2318	1990	1730	1679	2458	1988	1738	2536	1945	2618	2131	2554	1733	1697	3403	3081	2494	52.419	52.373	51.438	47.984	49.092	55.637	41.864	49.897	41.3	38.383	48.108	41.85	58.892	67.651	63.597	73.326	62.833	73.783	58.34	63.668
Gnl3l	ENSMUSG00000025266	0	0.242831	3.02732e-05	6.09988	2.92119e-07	2797	2834	3158	2879	2767	3177	3484	2688	2730	2559	3382	3103	2021	2768	2303	2506	2617	2436	2257	2198	3553	3896	3175	61.039	61.921	62.816	59.571	63.744	63.881	62.922	67.398	65.173	58.5	66.193	65.322	68.482	73.84	75.303	70.189	77.162	70.374	75.98	82.464
Pccb	ENSMUSG00000032527	0	0.284861	3.18013e-05	6.04171	3.10496e-07	2650	2839	2859	2858	2509	3193	3515	2496	2568	2565	3528	2995	2051	2655	2357	2509	2543	2403	2036	1766	3418	3527	3010	57.831	62.03	56.869	59.136	57.8	64.203	63.482	62.584	61.305	58.637	69.05	63.048	69.498	70.825	77.068	70.273	74.98	69.421	68.54	66.257
Klhdc2	ENSMUSG00000020978	0	0.26196	3.18013e-05	7.1347	3.09534e-07	5570	5947	6392	6134	5547	7013	7335	5368	5278	5213	7045	6443	4175	5358	5204	5326	5228	5460	4410	4089	7335	7600	6468	121.555	129.938	127.144	126.922	127.787	141.013	132.473	134.596	126.001	119.171	137.885	135.633	141.471	142.931	170.158	149.172	154.148	157.735	148.458	153.411
Ndufs1	ENSMUSG00000025968	0	0.330477	3.42117e-05	8.81901	3.35983e-07	19438	20533	21150	18826	18079	21678	22304	15709	15879	16632	21980	17638	13707	20404	16061	19316	16659	19581	14564	13794	23818	22526	19270	424.199	448.632	420.697	389.538	416.49	435.888	402.818	393.883	379.077	380.214	430.194	371.302	464.464	544.3	525.157	541.008	491.191	565.68	490.282	517.522
Golph3	ENSMUSG00000022200	0	-0.300002	3.44561e-05	6.39271	3.40351e-07	4419	4310	4865	4917	4802	5304	4545	3723	3320	3268	4731	4104	2218	2901	2756	2823	2602	2902	2265	1836	3113	3511	2928	96.437	94.171	96.77	101.74	110.625	106.65	82.084	93.349	79.258	74.708	92.595	86.394	75.157	77.388	90.115	79.067	76.72	83.837	76.249	68.883
Idh3g	ENSMUSG00000002010	0	0.290998	3.48585e-05	7.79249	3.46317e-07	10065	9760	9866	9508	9171	11296	11347	8380	8361	8968	10206	9289	7025	10133	7893	8932	8489	8726	6390	6264	10616	10966	9172	219.65	213.249	196.246	196.735	211.274	227.133	204.931	210.118	199.601	205.012	199.753	195.545	238.043	270.309	258.082	250.17	250.299	252.088	215.113	235.012
Ccnk	ENSMUSG00000021258	0	-0.647576	3.80099e-05	3.67704	3.79795e-07	708	672	816	863	798	673	754	562	743	613	704	724	251	355	332	441	312	344	303	292	464	587	538	15.451	14.683	16.231	17.857	18.384	13.532	13.618	14.091	17.738	14.013	13.779	15.241	8.505	9.47	10.856	12.352	9.199	9.938	10.2	10.955
Rrm1	ENSMUSG00000030978	0	0.32476	3.87498e-05	5.46604	3.89401e-07	1856	1837	1970	1858	1666	2035	2267	1650	1727	1679	2009	1974	1330	1892	1463	1715	1608	1871	1423	1277	2485	2527	2018	40.504	40.137	39.185	38.445	38.38	40.919	40.943	41.372	41.228	38.383	39.32	41.555	45.067	50.471	47.837	48.034	47.412	54.052	47.904	47.91
Idh3b	ENSMUSG00000027406	0	0.318501	3.95019e-05	8.65597	3.99214e-07	16826	16973	17631	17224	14818	19318	20933	15742	17334	18519	19431	17824	11853	17167	14578	16194	14857	15470	12425	11439	20170	19853	17082	367.197	370.848	350.7	356.391	341.366	388.435	378.057	394.71	413.812	423.352	380.305	375.217	401.641	457.95	476.666	453.567	438.059	446.917	418.275	429.167
Cpe	ENSMUSG00000037852	0	0.374068	4.07035e-05	7.74687	4.15831e-07	8382	8528	9019	8373	6926	10263	11543	8159	8318	8809	11006	10278	6849	8330	7802	7648	8020	8165	6946	6115	12415	13092	10746	182.922	186.331	179.398	173.25	159.556	206.362	208.471	204.576	198.574	201.377	215.41	216.365	232.08	222.212	255.107	214.208	236.47	235.881	233.83	229.422
Gm17709	ENSMUSG00000091952	0	-1.12157	4.07035e-05	1.11146	4.16005e-07	198	154	226	235	282	196	105	69	55	65	97	82	92	77	48	83	48	76	39	40	45	53	69	4.321	3.365	4.495	4.863	6.496	3.941	1.896	1.73	1.313	1.486	1.898	1.726	3.117	2.054	1.569	2.325	1.415	2.196	1.313	1.501
Pabpc4	ENSMUSG00000011257	0	-0.361677	4.3668e-05	6.37574	4.48798e-07	4163	4329	4431	4918	4642	5089	5301	3634	3570	3370	4796	4280	2089	2640	2503	2643	2398	2729	1895	1874	3794	3659	3056	90.85	94.586	88.137	101.761	106.939	102.327	95.738	91.118	85.226	77.04	93.868	90.099	70.786	70.425	81.842	74.026	70.705	78.839	63.793	70.309
Ampd1	ENSMUSG00000070385	0	0.389133	4.41617e-05	10.188	4.60798e-07	44650	40644	46391	40657	38351	50781	71320	49612	55203	54878	74239	63077	35838	38342	38800	38972	43994	44348	36727	34480	64353	65955	54201	974.405	888.043	922.768	841.255	883.5	1021.07	1288.06	1243.96	1317.85	1254.53	1453.01	1327.85	1214.38	1022.82	1268.67	1091.54	1297.16	1281.18	1236.38	1293.62
Atp13a5	ENSMUSG00000048939	0	-1.02746	4.41617e-05	2.06445	4.61436e-07	277	228	335	259	407	358	245	225	208	235	244	249	110	145	85	80	104	102	120	68	98	165	105	6.045	4.982	6.664	5.359	9.376	7.198	4.425	5.642	4.966	5.372	4.776	5.242	3.727	3.868	2.779	2.241	3.066	2.947	4.04	2.551
Taf7	ENSMUSG00000051316	0	0.387658	4.41617e-05	4.37172	4.60762e-07	756	853	860	880	794	958	1092	831	700	765	1058	956	554	855	752	829	762	917	698	587	1248	1089	999	16.498	18.637	17.106	18.209	18.292	19.263	19.722	20.836	16.711	17.488	20.707	20.125	18.772	22.808	24.589	23.219	22.468	26.491	23.497	22.023
Igfn1	ENSMUSG00000051985	0	-2.50867	4.54763e-05	2.18834	4.77768e-07	360	652	354	794	807	405	279	454	219	260	260	273	87	150	54	57	29	59	94	82	165	146	105	7.856	14.246	7.041	16.429	18.591	8.144	5.039	11.383	5.228	5.944	5.089	5.747	2.948	4.001	1.766	1.596	0.855	1.704	3.164	3.076
Lingo3	ENSMUSG00000051067	0	-0.999575	4.7025e-05	2.36266	4.96724e-07	299	378	358	465	412	448	314	265	216	194	412	340	114	149	102	176	131	160	59	60	198	195	165	6.525	8.259	7.121	9.622	9.491	9.008	5.671	6.645	5.157	4.435	8.064	7.157	3.863	3.975	3.335	4.929	3.863	4.622	1.986	2.251
Ccndbp1	ENSMUSG00000023572	0	0.407224	4.96586e-05	4.41736	5.27378e-07	826	818	900	810	781	917	980	744	886	1002	958	911	669	884	738	779	825	811	766	641	1270	1353	1134	18.026	17.873	17.902	16.76	17.992	18.438	17.699	18.655	21.151	22.906	18.75	19.178	22.669	23.582	24.131	21.818	24.325	23.429	25.787	24.049
Xpr1	ENSMUSG00000026469	0	-0.358411	5.02059e-05	7.06306	5.36057e-07	7053	6280	8161	7656	6921	8276	8323	5846	5666	6054	8366	7438	3200	5145	3886	4151	3851	3921	3417	2836	4974	5838	4910	153.919	137.214	162.331	158.414	159.441	166.409	150.316	146.581	135.264	138.397	163.74	156.579	108.433	137.249	127.063	116.262	113.547	113.275	115.03	106.401
Ptp4a2	ENSMUSG00000028788	0	0.270784	5.10534e-05	10.1584	5.48021e-07	40618	44435	49507	45029	40528	51889	63548	51127	51553	52000	67866	58963	29642	40175	39162	40733	38133	41688	36646	34396	58694	65251	57379	886.414	970.874	984.749	931.718	933.652	1043.35	1147.7	1281.94	1230.72	1188.74	1328.28	1241.24	1004.42	1071.71	1280.5	1140.86	1124.35	1204.34	1233.65	1290.47
Tmem135	ENSMUSG00000039428	0	-0.31128	5.15401e-05	4.81726	5.59131e-07	1379	1497	1618	1442	1277	1657	1762	1396	1211	1321	1901	1567	726	906	754	934	879	857	683	651	1173	1162	1011	30.094	32.708	32.184	29.837	29.419	33.318	31.822	35.003	28.91	30.199	37.207	32.987	24.601	24.169	24.654	26.16	25.917	24.758	22.992	24.424
BC049352	ENSMUSG00000091996	0	1.87373	5.15401e-05	1.85693	5.58956e-07	61	98	87	46	49	86	152	116	139	151	165	129	122	111	132	352	149	330	208	183	586	427	320	1.331	2.141	1.731	0.952	1.129	1.729	2.745	2.909	3.318	3.452	3.229	2.716	4.134	2.961	4.316	9.859	4.393	9.533	7.002	6.866
Enox2	ENSMUSG00000031109	0	-0.783588	5.27866e-05	4.59933	5.75667e-07	1105	1521	1572	1372	1345	1695	1621	1185	1672	1387	1895	1524	472	847	527	649	495	528	454	409	945	1185	999	24.115	33.233	31.269	28.389	30.985	34.082	29.276	29.712	39.915	31.707	37.089	32.082	15.994	22.595	17.232	18.177	14.595	15.254	15.283	15.345
Cited4	ENSMUSG00000070803	0	-0.946597	5.28311e-05	1.80974	5.7917e-07	246	186	243	277	291	296	238	144	153	120	227	169	75	114	103	77	91	87	69	60	113	144	153	5.369	4.064	4.834	5.732	6.704	5.952	4.298	3.611	3.653	2.743	4.443	3.558	2.541	3.041	3.368	2.157	2.683	2.513	2.323	2.251
Dnaja4	ENSMUSG00000032285	0	0.421677	6.1612e-05	4.67904	6.7895e-07	1087	1004	1090	1166	1083	1093	1106	949	675	782	1138	1038	732	1029	976	1164	1152	1106	1039	854	1416	1516	1263	23.722	21.937	21.681	24.126	24.949	21.977	19.975	23.795	16.114	17.877	22.273	21.851	24.804	27.45	31.913	32.602	33.967	31.951	34.977	32.04
2310016D23Rik	ENSMUSG00000085965	0	0.750312	6.53065e-05	2.27987	7.26509e-07	141	151	175	132	105	153	301	263	238	252	360	284	117	158	171	164	195	212	171	204	323	279	254	3.077	3.299	3.481	2.731	2.419	3.076	5.436	6.594	5.682	5.761	7.046	5.979	3.965	4.215	5.591	4.593	5.75	6.125	5.757	7.654
Ric1	ENSMUSG00000038658	0	-0.306687	6.53065e-05	6.19287	7.27119e-07	3280	3745	4162	3924	4004	4555	4027	3390	2877	2994	4072	4019	1897	2615	1993	2248	2489	2166	2111	1692	2939	3371	2880	71.58	81.826	82.787	81.193	92.241	91.589	72.729	85	68.682	68.444	79.697	84.605	64.28	69.758	65.166	62.963	73.388	62.574	71.065	63.48
Rora	ENSMUSG00000032238	0	-0.419329	7.11221e-05	7.65067	7.95931e-07	9587	9420	12534	11189	12539	11562	13144	8671	9517	9425	10323	10946	4901	7090	5461	5543	5371	6124	4935	5208	8048	8836	7968	209.219	205.82	249.315	231.517	288.864	232.482	237.385	217.414	227.198	215.459	202.042	230.427	166.071	189.134	178.562	155.25	158.364	176.918	166.132	195.393
Acsl4	ENSMUSG00000031278	0	-0.318069	7.28844e-05	5.53086	8.19814e-07	2330	2252	2736	2463	2638	2671	2545	1991	1884	1923	2401	2225	1158	1701	1446	1324	1367	1414	1302	1128	1960	2250	1940	50.848	49.205	54.422	50.963	60.772	53.707	45.964	49.922	44.976	43.961	46.993	46.839	39.239	45.376	47.281	37.083	40.306	40.849	43.83	42.32
Golm1	ENSMUSG00000021556	0	-0.494476	7.6324e-05	3.99037	8.62862e-07	944	1022	1169	983	1187	1317	649	606	506	612	888	665	459	543	499	603	620	554	267	305	545	614	545	20.601	22.33	23.253	20.34	27.345	26.481	11.721	15.195	12.08	13.991	17.38	13.999	15.553	14.485	16.316	16.889	18.281	16.005	8.988	11.443
Ddx3x	ENSMUSG00000000787	0	-0.293774	7.69284e-05	8.27181	8.93565e-07	13920	16007	17780	16625	16811	17792	17415	13850	14154	13001	16530	15173	7658	10807	9159	10767	9510	8775	8796	8293	11623	14043	12012	303.779	349.742	353.664	343.996	387.279	357.751	314.521	347.271	337.896	297.208	323.526	319.41	259.493	288.289	299.478	301.565	280.403	253.503	296.108	311.136
Vps72	ENSMUSG00000008958	0	-0.406539	7.69284e-05	4.43093	8.96048e-07	1089	1151	1264	1300	1277	1359	1296	844	864	971	1235	1246	511	840	580	658	702	640	485	459	948	929	739	23.765	25.149	25.142	26.899	29.419	27.326	23.406	21.162	20.626	22.197	24.172	26.23	17.315	22.408	18.965	18.429	20.699	18.489	16.327	17.221
Bmp2k	ENSMUSG00000034663	0	-0.494319	7.69284e-05	4.0555	8.89503e-07	813	864	920	884	897	1109	938	785	772	756	954	886	406	423	386	502	546	499	484	460	557	883	658	17.742	18.878	18.3	18.291	20.664	22.299	16.941	19.683	18.43	17.282	18.672	18.651	13.757	11.284	12.621	14.06	16.099	14.416	16.293	17.258
Exoc4	ENSMUSG00000029763	0	0.258089	7.69284e-05	6.98783	8.95861e-07	5093	5316	6177	5448	5200	6244	6821	4634	4785	5243	6713	5950	4054	5406	4409	4591	4876	4725	3970	3511	6172	6246	5342	111.145	116.151	122.867	112.727	119.794	125.551	123.19	116.192	114.232	119.857	131.387	125.255	137.37	144.211	144.164	128.586	143.769	136.502	133.646	131.725
Fam219b	ENSMUSG00000032305	0	0.412816	7.69284e-05	3.95244	8.90102e-07	546	591	556	579	588	740	843	691	634	653	825	788	467	641	552	601	555	532	462	436	903	955	722	11.915	12.913	11.059	11.98	13.546	14.879	15.225	17.326	15.135	14.928	16.147	16.588	15.824	17.099	18.049	16.833	16.364	15.369	15.553	16.358
Sh3bgr	ENSMUSG00000040666	0	0.340355	7.69284e-05	8.80597	8.89479e-07	16758	18407	20156	18075	18082	21164	21784	15707	18706	19438	23475	19097	12135	16828	16786	18982	16843	18261	13805	13994	23643	23908	20354	365.713	402.18	400.925	373.999	416.559	425.553	393.427	393.833	446.565	444.361	459.454	402.016	411.196	448.906	548.862	531.654	496.617	527.546	464.731	525.026
Tekt1	ENSMUSG00000020799	0	-1.41465	7.74491e-05	0.464155	9.06536e-07	126	143	194	182	170	111	58	32	56	79	55	52	47	40	54	58	41	21	21	20	30	31	26	2.75	3.124	3.859	3.766	3.916	2.232	1.048	0.802	1.337	1.806	1.076	1.095	1.593	1.067	1.766	1.624	1.209	0.607	0.707	0.75
Ccdc47	ENSMUSG00000078622	0	0.263719	7.80435e-05	6.84975	9.17949e-07	4309	4736	5422	4664	4737	5502	5793	4488	4952	4811	6010	5237	3223	4495	3881	4486	4047	4478	3474	3427	6362	6202	5402	94.036	103.478	107.85	96.505	109.127	110.631	104.624	112.531	118.218	109.981	117.628	110.245	109.212	119.909	126.899	125.645	119.326	129.366	116.949	128.574
Kcng4	ENSMUSG00000045246	0	0.620787	8.1533e-05	4.6711	9.63648e-07	1320	1389	1570	1254	1255	1443	933	507	597	450	968	584	1242	1547	1293	1947	1268	1679	780	631	1192	1073	815	28.807	30.349	31.229	25.947	28.912	29.015	16.85	12.712	14.252	10.287	18.946	12.294	42.085	41.268	42.278	54.532	37.387	48.505	26.258	23.674
Myom2	ENSMUSG00000031461	0	0.491266	8.2535e-05	10.4071	9.84916e-07	59330	50762	55722	51174	49244	56560	67744	42220	47195	47874	62788	57298	62427	54617	47421	50092	56602	52939	49928	45722	76763	83462	65882	1294.77	1109.11	1108.37	1058.87	1134.44	1137.28	1223.48	1058.61	1126.68	1094.42	1228.89	1206.19	2115.35	1456.97	1550.55	1402.99	1668.91	1529.37	1680.77	1715.39
Plekhd1	ENSMUSG00000066438	0	-3.67256	8.2535e-05	-3.11897	9.8107e-07	41	42	50	40	89	39	6	8	2	0	5	1	2	4	0	2	4	4	2	4	0	0	0	0.895	0.918	0.995	0.828	2.05	0.784	0.108	0.201	0.048	0	0.098	0.021	0.068	0.107	0	0.056	0.118	0.116	0.067	0.15
Rras2	ENSMUSG00000055723	0	-0.390135	8.43776e-05	4.51906	1.01654e-06	1036	1132	1270	1149	1169	1363	1296	1131	1015	899	1495	1201	479	671	567	780	743	601	695	571	1111	1170	1024	22.609	24.733	25.262	23.775	26.931	27.406	23.406	28.358	24.231	20.552	29.26	25.283	16.231	17.9	18.54	21.846	21.907	17.362	23.396	21.423
Sln	ENSMUSG00000042045	0	1.96336	8.43776e-05	1.98574	1.01332e-06	79	73	82	91	82	118	98	127	51	83	83	99	181	183	305	340	167	303	197	468	547	944	393	1.724	1.595	1.631	1.883	1.889	2.373	1.77	3.184	1.218	1.897	1.624	2.084	6.133	4.882	9.973	9.523	4.924	8.753	6.632	17.558
Speg	ENSMUSG00000026207	0	-0.39377	8.45868e-05	6.8568	1.02389e-06	5135	5415	6031	6854	6260	7249	7865	5488	5076	5454	6887	7224	3062	3626	3070	3418	3464	3074	2843	2547	4834	5462	4627	112.062	118.314	119.963	141.82	144.213	145.759	142.045	137.604	121.179	124.681	134.793	152.074	103.756	96.728	100.382	95.732	102.136	88.806	95.707	95.558
Klhdc1	ENSMUSG00000051890	0	0.365472	9.23405e-05	5.34053	1.12302e-06	1490	1514	1703	1634	1432	1808	1917	1720	1678	1792	2202	1916	1253	1516	1437	1458	1514	1504	1148	1339	2135	2446	2175	32.517	33.08	33.875	33.81	32.989	36.354	34.622	43.127	40.059	40.966	43.098	40.334	42.458	40.441	46.986	40.836	44.64	43.449	38.646	50.236
Pex19	ENSMUSG00000003464	0	0.280906	9.43435e-05	6.63267	1.15815e-06	4157	4211	4499	4242	3657	5055	5084	4000	3460	3847	5426	4726	3075	4049	3485	3957	3627	3839	3043	2763	5070	5179	4220	90.719	92.007	89.49	87.773	84.247	101.643	91.819	100.295	82.6	87.944	106.198	99.488	104.197	108.012	113.951	110.829	106.942	110.906	102.439	103.662
Rpa1	ENSMUSG00000000751	0	0.380376	9.43435e-05	6.19677	1.15407e-06	2877	2911	2938	2808	2313	3154	3647	2628	2838	3204	3570	3616	2459	2735	2398	2688	2691	2716	2634	2299	4317	4890	3984	62.785	63.603	58.44	58.102	53.285	63.419	65.866	65.894	67.751	73.245	69.872	76.121	83.324	72.959	78.409	75.286	79.344	78.463	88.671	86.254
Gm38560	ENSMUSG00000112375	0	-0.636854	9.61533e-05	3.0833	1.18939e-06	457	416	471	520	498	546	654	435	488	476	670	501	167	171	221	257	235	276	170	203	292	298	277	9.973	9.089	9.369	10.76	11.473	10.979	11.811	10.907	11.65	10.882	13.113	10.547	5.659	4.562	7.226	7.198	6.929	7.973	5.723	7.616
Dnajc21	ENSMUSG00000044224	0	-0.288281	9.61533e-05	6.23733	1.19135e-06	3666	3780	4379	4411	4018	4435	4478	3437	3367	2943	4233	3817	1717	2582	2397	2618	2350	2482	1985	1804	2917	3191	2748	80.004	82.59	87.103	91.27	92.564	89.176	80.874	86.178	80.38	67.278	82.849	80.353	58.181	68.878	78.376	73.326	69.29	71.703	66.823	67.682
Nmt2	ENSMUSG00000026643	0	0.434108	0.000102391	5.14061	1.27448e-06	1105	1245	1355	1465	1551	1613	1779	1513	1338	1363	1658	1613	1035	1407	1270	1179	1468	1433	1067	1218	2045	2025	2004	24.115	27.202	26.952	30.313	35.731	32.433	32.129	37.937	31.942	31.159	32.45	33.956	35.071	37.533	41.526	33.022	43.284	41.398	35.919	45.697
Stk26	ENSMUSG00000031112	0	-0.655613	0.000106188	2.49185	1.32781e-06	246	296	355	350	395	345	337	230	281	282	308	311	108	147	108	178	189	158	146	131	260	260	227	5.369	6.467	7.061	7.242	9.1	6.937	6.086	5.767	6.708	6.447	6.028	6.547	3.66	3.921	3.531	4.985	5.573	4.564	4.915	4.915
Wnt4	ENSMUSG00000036856	0	-0.830193	0.000109066	3.53869	1.37002e-06	410	551	610	731	620	692	1057	775	703	685	1290	1083	199	271	179	282	246	248	257	233	516	592	487	8.948	12.039	12.134	15.125	14.283	13.914	19.09	19.432	16.783	15.659	25.248	22.798	6.743	7.229	5.853	7.898	7.253	7.165	8.652	8.742
Ppm1l	ENSMUSG00000027784	0	0.318774	0.00010957	7.73194	1.3826e-06	8243	8348	9143	8466	7654	10220	11676	8116	8611	8795	11642	10870	6725	7730	7325	7804	7584	8376	6252	6006	11725	12060	10295	179.888	182.398	181.864	175.174	176.327	205.498	210.873	203.498	205.569	201.057	227.858	228.827	227.878	206.207	239.51	218.577	223.615	241.976	210.467	225.333
Eef1a2	ENSMUSG00000016349	0	-0.285548	0.000110491	8.9826	1.40685e-06	26198	25411	26908	27977	24496	29008	30691	20352	22428	23227	26516	26398	13623	17766	14591	15895	15669	15047	13580	12541	22889	22781	18701	571.724	555.213	535.23	578.886	564.32	583.276	554.29	510.3	535.42	530.979	518.973	555.711	461.618	473.929	477.091	445.192	462.001	434.696	457.157	470.512
Paip2b	ENSMUSG00000045896	0	0.282773	0.000110491	7.11434	1.40394e-06	6092	5964	6848	6477	5663	7340	6602	4927	5076	5063	6344	5566	4061	6429	5258	6032	5060	5847	4052	3959	6959	6661	5736	132.947	130.309	136.214	134.019	130.46	147.588	119.234	123.538	121.179	115.742	124.165	117.171	137.608	171.501	171.924	168.946	149.194	168.915	136.406	148.533
Amigo1	ENSMUSG00000050947	0	-0.455346	0.000112606	4.51734	1.44021e-06	1173	1147	1293	1326	1352	1774	1439	1086	992	971	1348	1357	619	758	697	668	649	677	499	431	872	987	789	25.599	25.061	25.719	27.437	31.146	35.671	25.989	27.23	23.682	22.197	26.383	28.567	20.975	20.221	22.79	18.71	19.136	19.558	16.798	16.17
Tmem38b	ENSMUSG00000028420	0	-0.327866	0.000112708	4.94152	1.44795e-06	1617	1687	1872	1818	1589	1860	1739	1213	1271	1079	1808	1543	820	1091	853	1106	985	1027	811	724	1126	1336	1110	35.288	36.86	37.236	37.617	36.606	37.4	31.407	30.414	30.342	24.666	35.386	32.482	27.786	29.104	27.891	30.977	29.043	29.669	27.301	27.163
Opn1mw	ENSMUSG00000031394	0	-3.72251	0.00011699	-4.15214	1.50964e-06	23	12	29	37	49	23	0	0	3	0	0	0	1	0	4	2	2	0	0	0	2	0	1	0.502	0.262	0.577	0.766	1.129	0.462	0	0	0.072	0	0	0	0.034	0	0.131	0.056	0.059	0	0	0
Gpcpd1	ENSMUSG00000027346	0	-0.406574	0.000120084	9.14587	1.55642e-06	27704	29180	34142	31366	32317	34927	40303	25310	24998	25989	31173	31918	12981	20021	15510	18406	14097	18657	13469	11991	25581	21240	21819	604.589	637.563	679.122	649.01	744.494	702.291	727.886	634.615	596.773	594.119	610.12	671.913	439.863	534.083	507.14	515.521	415.651	538.987	453.42	449.877
Golt1b	ENSMUSG00000030245	0	-0.325232	0.000121764	4.63813	1.58514e-06	1187	1186	1407	1326	1335	1415	1439	1070	1120	1000	1499	1320	615	759	716	872	682	758	667	662	1130	1197	963	25.904	25.913	27.987	27.437	30.755	28.452	25.989	26.829	26.738	22.86	29.339	27.788	20.839	20.247	23.412	24.423	20.109	21.898	22.454	24.837
Ybx1	ENSMUSG00000028639	0	-0.266299	0.000121943	8.10634	1.6014e-06	12537	14276	15557	14508	13182	16240	16369	12523	13021	12412	16695	14742	5948	9269	8603	9446	8409	8632	6855	6852	11595	11743	10415	273.597	311.921	309.446	300.192	303.677	326.544	295.63	313.998	310.848	283.744	326.756	310.337	201.549	247.261	281.298	264.566	247.94	249.372	230.766	257.073
Sgcg	ENSMUSG00000035296	0	0.284229	0.000121943	7.52716	1.59733e-06	8252	7302	8858	8090	7288	9327	8912	6902	6225	6803	8754	8377	5567	8370	6768	7182	7237	6758	6201	5319	9406	9138	8471	180.085	159.544	176.195	167.394	167.895	187.542	160.954	173.059	148.608	155.519	171.334	176.346	188.639	223.279	221.298	201.156	213.383	195.233	208.75	199.558
Psmc4	ENSMUSG00000030603	0	0.23765	0.000124069	6.23065	1.64348e-06	3139	3217	3263	3350	3038	3554	3837	2918	2928	3141	3951	3486	2346	3033	2570	2824	2605	2846	2431	2122	3780	3784	3289	68.503	70.289	64.905	69.317	69.987	71.462	69.298	73.165	69.9	71.805	77.329	73.385	79.495	80.909	84.033	79.095	76.809	82.219	81.837	79.613
A930003A15Rik	ENSMUSG00000075330	0	1.11545	0.000124069	1.34803	1.6414e-06	50	74	80	73	66	111	83	67	61	64	75	83	109	78	120	128	168	114	158	156	357	226	205	1.091	1.617	1.591	1.51	1.52	2.232	1.499	1.68	1.456	1.463	1.468	1.747	3.693	2.081	3.924	3.585	4.953	3.293	5.319	5.853
Srebf1	ENSMUSG00000020538	0	-0.667789	0.000125602	5.05088	1.67096e-06	1855	1783	1879	2397	2018	2674	1976	1443	1252	1214	2336	1846	879	1097	841	1111	968	735	766	588	1171	1539	1356	40.482	38.957	37.375	49.598	46.489	53.767	35.687	36.181	29.889	27.753	45.72	38.861	29.785	29.264	27.499	31.117	28.542	21.234	25.787	22.061
Fut8	ENSMUSG00000021065	0	-0.391117	0.000130333	4.42699	1.74135e-06	1132	1133	1299	1241	1167	1228	1375	919	910	905	1353	1006	514	711	638	697	665	635	605	509	816	1008	693	24.704	24.755	25.839	25.678	26.884	24.692	24.833	23.043	21.724	20.689	26.481	21.178	17.417	18.967	20.861	19.522	19.608	18.345	20.367	19.097
Slc12a2	ENSMUSG00000024597	0	-0.433652	0.000131636	6.88248	1.76627e-06	6611	6003	7093	6839	8336	6758	6249	4698	4514	4528	5410	5279	3098	4847	3145	3492	3288	3541	3061	3260	5009	5636	5098	144.273	131.161	141.088	141.509	192.038	135.886	112.859	117.796	107.762	103.512	105.885	111.129	104.976	129.299	102.834	97.805	96.947	102.297	103.045	122.308
Ube2n	ENSMUSG00000074781	0	0.329733	0.000132466	4.93307	1.78497e-06	1230	1292	1451	1286	1194	1432	1376	1206	1149	1014	1619	1252	989	1218	1076	1270	1106	1313	943	938	1685	1629	1405	26.843	28.229	28.862	26.609	27.506	28.794	24.851	30.239	27.43	23.18	31.687	26.356	33.512	32.492	35.183	35.571	32.61	37.932	31.745	35.192
Slc15a4	ENSMUSG00000029416	0	-0.557602	0.000132514	3.55816	1.79318e-06	595	649	775	767	695	881	790	489	506	401	642	495	325	391	280	433	362	317	318	259	409	515	449	12.985	14.18	15.416	15.87	16.011	17.715	14.268	12.261	12.08	9.167	12.565	10.42	11.013	10.43	9.155	12.128	10.674	9.158	10.705	9.717
Traf2	ENSMUSG00000026942	0	-0.422949	0.000134132	4.10097	1.83041e-06	816	877	917	959	988	1176	981	768	678	792	1025	1039	442	544	468	503	567	471	499	428	633	750	577	17.808	19.162	18.24	19.843	22.761	23.646	17.717	19.257	16.186	18.105	20.061	21.872	14.977	14.512	15.302	14.088	16.718	13.607	16.798	16.058
Fam104a	ENSMUSG00000041629	0	-0.441946	0.000134132	3.25434	1.83805e-06	504	446	547	556	511	529	663	441	410	466	627	563	195	286	254	314	271	275	237	193	424	432	373	10.999	9.745	10.88	11.504	11.772	10.637	11.974	11.057	9.788	10.653	12.272	11.852	6.608	7.629	8.305	8.795	7.99	7.945	7.978	7.241
Slc38a2	ENSMUSG00000022462	0	-0.788168	0.000134132	6.57209	1.83746e-06	5130	6219	6657	6839	6880	7608	4750	4107	4164	2919	5950	4355	2473	2757	2130	3862	3010	2235	3340	2446	2197	3519	3264	111.953	135.881	132.415	141.509	158.496	152.977	85.787	102.978	99.407	66.73	116.454	91.678	83.798	73.546	69.646	108.168	88.75	64.567	112.438	91.769
Epdr1	ENSMUSG00000002808	0	0.325451	0.000137167	6.94411	1.88748e-06	4777	4953	5384	4942	3948	6110	7115	5163	4604	4921	6606	5931	3599	5037	4150	4524	4323	4779	3823	3859	6304	7063	5986	104.249	108.22	107.094	102.257	90.951	122.856	128.499	129.455	109.911	112.496	129.293	124.855	121.953	134.368	135.695	126.71	127.464	138.062	128.697	144.782
Actr3b	ENSMUSG00000056367	0	-0.639863	0.00013801	3.37488	1.90695e-06	1174	970	1416	1124	1259	1363	484	278	427	296	478	269	494	623	480	689	443	548	114	99	98	124	111	25.62	21.194	28.166	23.257	29.004	27.406	8.741	6.97	10.194	6.767	9.355	5.663	16.739	16.619	15.695	19.298	13.062	15.831	3.838	3.714
Ivns1abp	ENSMUSG00000023150	0	-0.344608	0.00014196	7.68046	1.96964e-06	9910	10657	11907	11710	13786	11961	11950	8386	8133	8431	11996	9967	5264	7327	5659	7302	6466	6343	5479	5371	7078	8302	7620	216.268	232.848	236.843	242.298	317.591	240.505	215.821	210.268	194.158	192.736	234.787	209.818	178.372	195.456	185.036	204.517	190.65	183.244	184.445	201.509
Amd-ps3	ENSMUSG00000060096	0	-0.523535	0.000143123	5.22306	1.99395e-06	3914	3975	4484	3851	5154	4770	1117	736	1189	1007	1113	932	1641	2100	2137	2745	1847	2163	448	386	568	578	533	85.416	86.851	89.192	79.683	118.734	95.912	20.173	18.454	28.385	23.02	21.784	19.62	55.606	56.02	69.875	76.883	54.459	62.487	15.081	14.482
Rabgef1	ENSMUSG00000025340	0	-0.288981	0.000147086	5.89203	2.05756e-06	3117	3135	3444	3419	3390	4046	3109	2666	2306	2349	2987	3080	1681	2217	1842	2019	2067	1935	1347	1185	2193	2578	2176	68.023	68.498	68.505	70.744	78.096	81.355	56.15	66.846	55.051	53.699	58.462	64.838	56.961	59.141	60.229	56.549	60.946	55.901	45.345	44.459
Igfbp6	ENSMUSG00000023046	0	-0.479447	0.000147453	5.49173	2.07111e-06	2232	2681	2382	2775	2839	2584	2197	2071	1615	1671	2605	2478	984	1504	966	1555	1488	1394	1297	1116	1933	2075	1947	48.709	58.578	47.381	57.419	65.403	51.958	39.679	51.928	38.555	38.2	50.985	52.165	33.343	40.121	31.586	43.553	43.874	40.272	43.662	41.87
Adipor1	ENSMUSG00000026457	0	-0.231145	0.000148489	8.1387	2.09414e-06	13238	13558	15112	15001	14072	16602	16743	12751	11622	11288	16818	14918	7170	9671	8652	9408	8808	8560	7534	6768	12396	13023	10935	288.895	296.233	300.594	310.393	324.18	333.823	302.384	319.715	277.45	258.048	329.163	314.042	242.957	257.985	282.9	263.502	259.704	247.292	253.624	253.921
Map7d1	ENSMUSG00000028849	0	-0.469214	0.000148953	5.54985	2.10919e-06	2154	2364	2636	3142	2694	2868	2951	2061	1817	1860	2885	2754	1222	1222	1205	1515	1568	1404	1191	1046	1952	2108	1850	47.007	51.652	52.433	65.013	62.062	57.668	53.296	51.677	43.377	42.52	56.465	57.975	41.408	32.598	39.401	42.433	46.233	40.56	40.094	39.244
C2cd2l	ENSMUSG00000032120	0	-0.4562	0.000150394	2.89817	2.13819e-06	344	437	422	431	451	516	465	340	299	310	421	363	202	255	188	202	256	228	186	173	293	321	260	7.507	9.548	8.394	8.918	10.39	10.375	8.398	8.525	7.138	7.087	8.24	7.642	6.845	6.802	6.147	5.658	7.548	6.587	6.261	6.491
Serbp1	ENSMUSG00000036371	0	0.248243	0.000151408	8.78797	2.16125e-06	16328	18124	20499	18187	16876	20205	22363	18286	18285	17335	23889	20506	11731	15857	14565	17404	15260	17122	14364	13598	25262	25250	21840	356.329	395.997	407.748	376.316	388.776	406.27	403.884	458.498	436.515	396.285	467.557	431.677	397.507	423.004	476.241	487.457	449.942	494.642	483.549	510.169
Hook1	ENSMUSG00000028572	0	-0.303937	0.000151806	5.76132	2.1756e-06	2536	2716	3358	2950	2807	2979	3328	2465	2366	2273	3379	2848	1261	1986	1557	1788	1472	1754	1386	1300	2262	2362	2103	55.344	59.343	66.794	61.04	64.665	59.9	60.105	61.807	56.483	51.962	66.134	59.954	42.729	52.979	50.91	50.079	43.402	50.672	46.658	48.773
Srf	ENSMUSG00000015605	0	-0.464962	0.000154497	4.88581	2.22298e-06	1595	1485	1504	1810	1713	1991	2033	1388	1142	1300	2014	1791	811	878	780	846	886	927	657	589	1111	1293	1069	34.808	32.446	29.916	37.452	39.463	40.034	36.717	34.802	27.263	29.719	39.418	37.703	27.481	23.422	25.504	23.695	26.124	26.78	22.117	22.098
Phc1	ENSMUSG00000040669	0	-0.683839	0.000154634	2.59569	2.24141e-06	309	277	378	412	388	412	437	309	231	249	358	331	155	141	168	149	162	175	167	154	212	264	233	6.743	6.052	7.519	8.525	8.938	8.284	7.892	7.748	5.515	5.692	7.007	6.968	5.252	3.761	5.493	4.173	4.777	5.056	5.622	5.778
Mettl26	ENSMUSG00000025731	0	0.374461	0.000154634	4.28248	2.24261e-06	685	808	751	682	707	844	1111	793	771	885	1115	1029	576	794	645	727	629	694	604	560	1154	1161	1019	14.949	17.654	14.938	14.112	16.287	16.971	20.065	19.883	18.406	20.231	21.823	21.662	19.518	21.181	21.09	20.362	18.546	20.049	20.333	21.01
Sms	ENSMUSG00000071708	0	-0.325034	0.000154897	5.9376	2.25527e-06	2946	3016	3815	3705	3420	3681	3331	2705	2693	2428	3487	2951	1588	2185	2060	1895	1931	1814	1566	1449	2365	2569	2341	64.291	65.898	75.885	76.662	78.787	74.015	60.159	67.824	64.29	55.505	68.248	62.122	53.81	58.287	67.357	53.076	56.936	52.405	52.718	54.363
Enho	ENSMUSG00000028445	0	-0.727404	0.00015543	2.68036	2.27189e-06	355	426	345	383	404	482	450	291	334	265	501	469	173	175	147	157	183	185	140	114	282	203	172	7.747	9.308	6.862	7.925	9.307	9.692	8.127	7.296	7.974	6.058	9.806	9.873	5.862	4.668	4.807	4.397	5.396	5.345	4.713	4.277
Gm20300	ENSMUSG00000111080	0	0.265801	0.00015631	5.95219	2.3112e-06	2221	2728	2944	2592	2598	2951	3012	2337	2484	2425	3188	2709	1721	2662	2090	2421	2215	2361	1882	1884	3178	3464	3016	48.469	59.605	58.559	53.632	59.851	59.337	54.398	58.597	59.3	55.437	62.396	57.028	58.316	71.012	68.338	67.808	65.309	68.207	63.356	70.684
Bphl	ENSMUSG00000038286	0	0.327791	0.00015631	4.40999	2.30167e-06	809	856	896	874	770	1055	1096	853	814	887	1281	1036	656	902	731	761	765	810	617	635	1106	1148	963	17.655	18.703	17.822	18.084	17.739	21.213	19.794	21.388	19.432	20.277	25.072	21.809	22.229	24.062	23.902	21.314	22.556	23.4	20.771	23.824
Klhl38	ENSMUSG00000022357	0	-0.736391	0.00015631	2.96608	2.31153e-06	441	491	557	439	325	548	464	371	408	454	425	490	168	306	170	192	176	179	188	188	290	355	314	9.624	10.728	11.079	9.084	7.487	11.019	8.38	9.302	9.74	10.379	8.318	10.315	5.693	8.163	5.559	5.378	5.189	5.171	6.329	7.053
Eef2k	ENSMUSG00000035064	0	-0.412388	0.000161484	6.01562	2.39728e-06	3612	3550	3995	4033	3545	4170	3964	2307	2792	2476	3716	3078	2049	2446	1676	2219	1949	1931	1523	1539	2214	2666	2376	78.825	77.565	79.465	83.449	81.667	83.848	71.591	57.845	66.653	56.602	72.73	64.796	69.431	65.25	54.801	62.15	57.466	55.785	51.27	57.74
Rps20	ENSMUSG00000028234	0	-0.485102	0.000161858	7.13387	2.42983e-06	6928	7646	8762	8552	7113	6907	8277	6542	8443	8154	7791	7029	2736	4222	3815	4603	3850	3966	3359	3263	6158	6081	5574	151.191	167.06	174.286	176.954	163.864	138.882	149.485	164.032	201.558	186.404	152.486	147.969	92.71	112.627	124.741	128.922	113.517	114.575	113.077	122.421
Smarcd3	ENSMUSG00000028949	0	-0.449291	0.000161858	5.37077	2.43979e-06	2103	2281	2490	2370	2316	2702	3007	1938	1607	1547	2951	2369	1043	1346	1271	1254	1265	1150	923	949	1614	1557	1355	45.894	49.838	49.529	49.039	53.354	54.33	54.307	48.593	38.364	35.365	57.757	49.87	35.342	35.906	41.559	35.122	37.299	33.223	31.072	35.605
Tpt1	ENSMUSG00000060126	0	-0.615269	0.000161858	5.56373	2.43578e-06	2348	2558	2778	3205	2474	2753	3083	1725	2479	2411	2599	2609	759	1396	1066	1639	1299	1333	1240	1004	2858	2241	1883	51.241	55.891	55.257	66.316	56.994	55.356	55.68	43.252	59.181	55.116	50.868	54.923	25.719	37.24	34.856	45.906	38.301	38.509	41.743	37.668
Blmh	ENSMUSG00000020840	0	0.298586	0.000161858	5.15858	2.43789e-06	1458	1411	1570	1472	1475	1602	1674	1376	1340	1472	1885	1644	1033	1409	1229	1352	1402	1329	1130	1084	2217	1976	1545	31.818	30.829	31.229	30.458	33.98	32.212	30.233	34.501	31.99	33.651	36.893	34.608	35.003	37.587	40.185	37.867	41.338	38.394	38.04	40.669
Sesn3	ENSMUSG00000032009	0	0.384591	0.000166715	4.71906	2.52252e-06	898	962	1080	949	937	1112	1254	1075	1043	1000	1203	1179	885	962	805	888	1132	858	1075	1018	1677	1922	1391	19.597	21.019	21.482	19.636	21.586	22.359	22.648	26.954	24.899	22.86	23.545	24.819	29.988	25.662	26.322	24.871	33.377	24.787	36.189	38.193
Cask	ENSMUSG00000031012	0	-0.347313	0.000171253	4.64683	2.60097e-06	1067	1211	1375	1266	1291	1368	1511	1101	1159	1079	1595	1308	594	698	618	729	809	750	829	705	1046	1358	1039	23.285	26.46	27.35	26.195	29.741	27.507	27.289	27.606	27.669	24.666	31.217	27.535	20.128	18.62	20.207	20.418	23.853	21.667	27.907	26.45
Pak1	ENSMUSG00000030774	0	0.770339	0.000172408	5.52397	2.62835e-06	1223	1732	1359	1203	1210	1608	2475	1927	2161	2410	2854	2330	1017	1581	1453	2339	1339	2440	1649	1658	3690	3399	2942	26.69	37.843	27.032	24.892	27.875	32.333	44.699	48.317	51.589	55.094	55.859	49.049	34.461	42.175	47.51	65.511	39.48	70.49	55.512	62.205
Mrpl3	ENSMUSG00000032563	0	0.255462	0.000176787	5.43899	2.70521e-06	1804	1871	2055	1902	1939	2106	2084	1660	1453	1676	2182	1920	1312	1750	1551	1704	1581	1841	1228	1248	2310	2217	1962	39.369	40.88	40.876	39.355	44.669	42.346	37.638	41.622	34.687	38.314	42.706	40.418	44.457	46.683	50.714	47.726	46.616	53.185	41.339	46.822
Rps6ka3	ENSMUSG00000031309	0	0.331507	0.000177526	6.63913	2.73678e-06	3681	3963	4848	4029	4051	4414	4297	3749	3678	3819	4815	4373	3246	3739	3560	3694	4427	3529	3883	3217	4802	5718	5098	80.331	86.589	96.432	83.366	93.324	88.754	77.605	94.001	87.804	87.304	94.24	92.057	109.991	99.742	116.404	103.463	130.53	101.95	130.717	120.695
Slc10a7	ENSMUSG00000031684	0	-0.463937	0.000177526	3.15577	2.72735e-06	416	495	511	470	465	609	552	410	371	432	558	494	213	263	239	252	253	281	215	244	394	410	275	9.078	10.815	10.164	9.725	10.712	12.245	9.969	10.28	8.857	9.876	10.921	10.399	7.218	7.016	7.815	7.058	7.46	8.118	7.238	9.154
Gm15417	ENSMUSG00000074466	0	-0.336012	0.000181427	4.24815	2.80728e-06	968	987	1086	1105	926	1108	1216	901	839	796	1204	948	449	622	591	566	609	605	490	430	791	739	700	21.125	21.565	21.602	22.864	21.332	22.279	21.961	22.591	20.029	18.197	23.565	19.957	15.214	16.593	19.324	15.853	17.956	17.478	16.495	16.133
Fyco1	ENSMUSG00000025241	0	0.358174	0.000186326	7.68035	2.89372e-06	8136	7522	8267	8243	7212	8778	11350	7700	7731	9122	9934	10542	7409	8571	6341	7115	7237	7133	7542	6356	10871	12724	10265	177.553	164.35	164.44	170.56	166.144	176.503	204.985	193.067	184.561	208.533	194.429	221.922	251.055	228.641	207.336	199.279	213.383	206.067	253.894	238.464
Zyg11b	ENSMUSG00000034636	0	0.290208	0.000191847	7.78477	2.99041e-06	9678	9069	11303	9040	8957	10718	11278	8162	7285	8374	10831	9965	7125	9493	8267	7987	8504	8718	7079	6309	11022	11460	9300	211.205	198.151	224.829	187.051	206.344	215.511	203.685	204.652	173.914	191.433	211.985	209.776	241.432	253.237	270.311	223.702	250.741	251.856	238.307	236.701
Tcta	ENSMUSG00000039461	0	0.269822	0.000199011	5.00327	3.11345e-06	1390	1399	1515	1388	1442	1579	1509	1262	1016	1191	1554	1386	998	1296	1211	1458	1226	1201	1045	896	1487	1639	1400	30.334	30.567	30.135	28.72	33.22	31.75	27.253	31.643	24.255	27.227	30.415	29.177	33.817	34.572	39.597	40.836	36.149	34.696	35.179	33.616
Pdrg1	ENSMUSG00000027472	0	0.31272	0.000201819	6.29534	3.19135e-06	3075	3357	3063	3172	3059	3618	4005	3138	3592	3441	4001	3421	2329	2978	2815	2909	2870	2955	2466	2493	4201	4046	3709	67.106	73.348	60.926	65.633	70.471	72.749	72.332	78.681	85.751	78.663	78.308	72.016	78.919	79.442	92.044	81.476	84.622	85.368	83.015	93.532
Sdha	ENSMUSG00000021577	0	0.297088	0.000201819	9.47451	3.18053e-06	32388	31558	32170	31302	26295	34613	36143	26340	25926	26704	32902	29407	24129	32560	25241	26244	27175	27818	22631	21041	36018	36812	30590	706.809	689.52	639.897	647.686	605.764	695.978	652.755	660.441	618.927	610.465	643.96	619.054	817.615	868.576	825.321	735.05	801.256	803.641	761.849	789.414
Lsmem1	ENSMUSG00000071342	0	0.419516	0.000201819	5.3494	3.19196e-06	1561	1520	1651	1547	1333	1809	2323	1749	1592	1721	2486	2013	1053	1645	1534	1458	1448	1659	1115	1188	2330	2317	2287	34.066	33.211	32.84	32.01	30.709	36.374	41.954	43.854	38.006	39.343	48.656	42.376	35.681	43.882	50.158	40.836	42.694	47.927	37.535	44.571
Cdv3	ENSMUSG00000032803	0	-0.230142	0.000203153	7.91448	3.22465e-06	11307	11940	12747	13238	11483	13590	14342	11323	10516	10823	13607	11771	5728	8414	7067	7642	7244	8311	6898	5955	10465	10940	9243	246.755	260.881	253.552	273.914	264.536	273.26	259.022	283.909	251.047	247.418	266.317	247.794	194.094	224.453	231.074	214.039	213.59	240.098	232.214	223.419
Hexim1	ENSMUSG00000048878	0	-0.407556	0.0002048	4.45426	3.26249e-06	967	1202	1175	1345	975	1235	1290	1011	939	854	1341	1192	558	681	530	629	707	608	667	609	1014	1069	881	21.103	26.263	23.372	27.83	22.461	24.833	23.298	25.35	22.417	19.523	26.246	25.093	18.908	18.166	17.33	17.617	20.846	17.565	22.454	22.848
Klhl23	ENSMUSG00000042155	0	0.368938	0.000207495	5.36671	3.31726e-06	1660	1556	2235	1842	2138	2097	1805	1435	1351	1315	1925	1590	1457	1834	1563	1984	1572	1877	1230	1254	1741	2100	1764	36.226	33.998	44.457	38.114	49.254	42.165	32.599	35.981	32.252	30.061	37.676	33.471	49.371	48.924	51.106	55.568	46.35	54.225	41.407	47.047
Cd164	ENSMUSG00000019818	0	-0.231136	0.000209221	6.97549	3.3568e-06	5911	6315	7527	6617	7188	7612	6277	4882	4951	5031	6501	5330	3325	4542	3813	4237	4082	4366	3507	3366	5123	6145	5194	128.997	137.978	149.72	136.916	165.592	153.058	113.365	122.41	118.194	115.011	127.238	112.203	112.668	121.163	124.676	118.671	120.358	126.13	118.059	126.285
Cacng7	ENSMUSG00000069806	0	-0.943956	0.000209892	1.37857	3.37955e-06	200	145	241	194	263	247	161	90	130	93	165	144	75	64	55	118	70	92	43	38	67	72	61	4.365	3.168	4.794	4.014	6.059	4.967	2.908	2.257	3.103	2.126	3.229	3.031	2.541	1.707	1.798	3.305	2.064	2.658	1.448	1.426
Ubac2	ENSMUSG00000041765	0	-0.304462	0.000213201	4.56394	3.44501e-06	1280	1218	1410	1456	1424	1563	1206	839	852	834	1218	1076	615	904	746	830	910	737	622	566	916	1049	857	27.934	26.612	28.046	30.127	32.805	31.428	21.781	21.037	20.34	19.066	23.839	22.651	20.839	24.115	24.392	23.247	26.831	21.291	20.939	21.235
Spryd7	ENSMUSG00000021930	0	-0.314484	0.000213767	5.7734	3.46636e-06	2851	3027	3412	3022	3408	3510	2980	2174	2149	2090	2835	2318	1423	2288	1716	1977	1613	1755	1303	1363	2177	2217	1962	62.218	66.138	67.868	62.53	78.511	70.577	53.82	54.51	51.303	47.778	55.487	48.797	48.219	61.035	56.109	55.372	47.559	50.701	43.864	51.137
Bmi1	ENSMUSG00000026739	0	-0.281496	0.000215759	6.18959	3.51098e-06	3591	3670	4188	4234	3983	4594	3777	3342	2962	2842	4170	3562	1786	2755	2294	2449	2290	2347	2024	1813	2613	3044	2788	78.367	80.187	83.304	87.608	91.757	92.373	68.214	83.796	70.711	64.969	81.616	74.985	60.519	73.493	75.008	68.592	67.521	67.803	68.136	68.02
Trim54	ENSMUSG00000062077	0	-0.26547	0.000216726	6.95691	3.55032e-06	6790	6634	6961	6972	6633	7800	7157	4947	5012	5585	6177	6350	3826	4528	3799	4277	4062	4010	3085	2569	4770	5054	4359	148.179	144.948	138.462	144.261	152.806	156.838	129.258	124.04	119.651	127.675	120.897	133.675	129.645	120.79	124.218	119.792	119.768	115.846	103.853	96.384
Tgif1	ENSMUSG00000047407	0	-0.582961	0.000216726	2.35125	3.55147e-06	265	292	274	341	258	352	267	233	258	235	262	297	117	165	119	132	175	136	140	111	196	246	197	5.783	6.38	5.45	7.056	5.944	7.078	4.822	5.842	6.159	5.372	5.128	6.252	3.965	4.402	3.891	3.697	5.16	3.929	4.713	4.164
Serpinb6a	ENSMUSG00000060147	0	-0.27807	0.000216729	7.98307	3.56389e-06	16353	16558	20388	18495	20647	20286	8867	7250	7091	6316	9879	8137	8719	11557	10784	11683	11260	10585	5331	5170	7688	8784	7677	356.874	361.781	405.54	382.689	475.649	407.899	160.141	181.784	169.282	144.386	193.352	171.294	295.445	308.296	352.611	327.221	332.002	305.793	179.463	193.968
Kif3c	ENSMUSG00000020668	0	-0.380959	0.000217072	4.78614	3.58192e-06	1660	1797	2030	1917	2124	2240	1432	899	835	778	1241	1139	894	1205	956	1140	1081	1023	577	475	935	1012	707	36.226	39.263	40.379	39.666	48.931	45.041	25.862	22.541	19.934	17.785	24.289	23.977	30.293	32.145	31.259	31.929	31.873	29.554	19.424	17.821
Fbxo31	ENSMUSG00000052934	0	-0.363356	0.000219736	5.42898	3.65097e-06	2181	2029	2233	2431	2127	2466	2887	1919	1866	1940	2558	2685	1264	1369	1126	1248	1235	1188	1157	1113	1842	1811	1657	47.596	44.332	44.417	50.301	49	49.585	52.14	48.116	44.547	44.349	50.065	56.523	42.831	36.52	36.818	34.954	36.414	34.32	38.949	41.757
Hfe	ENSMUSG00000006611	0	0.333534	0.000219736	4.98951	3.64294e-06	1131	1140	1292	1135	1086	1424	1791	1435	1377	1634	2127	1738	787	1118	1125	1134	1061	1111	1046	950	1729	1860	1508	24.682	24.908	25.699	23.485	25.018	28.633	32.346	35.981	32.873	37.354	41.63	36.587	26.668	29.824	36.785	31.761	31.284	32.096	35.212	35.642
Trub2	ENSMUSG00000039826	0	0.318508	0.000222729	4.80231	3.71507e-06	1206	1182	1228	1111	1145	1362	1441	1089	1110	1221	1463	1171	889	1106	1029	1099	1001	1180	899	734	1317	1405	1136	26.319	25.826	24.426	22.988	26.378	27.386	26.025	27.305	26.499	27.913	28.634	24.651	30.124	29.504	33.646	30.781	29.515	34.089	30.264	27.538
4930453N24Rik	ENSMUSG00000059920	0	-0.290577	0.000222729	6.69713	3.72614e-06	4896	5353	6186	6028	5737	5995	6021	4572	4542	4241	6053	4890	2461	3575	3243	3896	2971	3448	2621	2346	4456	4256	3809	106.846	116.959	123.046	124.728	132.165	120.544	108.741	114.637	108.43	96.951	118.47	102.941	83.391	95.367	106.038	109.12	87.6	99.61	88.233	88.017
Serinc3	ENSMUSG00000017707	0	-0.364676	0.000226958	7.66089	3.80984e-06	11479	11765	14165	11509	14256	13468	9677	6464	7770	6267	9144	7935	5945	7996	6123	7837	6567	6947	5480	5435	7586	7978	7177	250.508	257.057	281.757	238.139	328.419	270.807	174.77	162.076	185.492	143.266	178.967	167.042	201.447	213.303	200.208	219.501	193.628	200.694	184.478	203.91
Zfp367	ENSMUSG00000044934	0	-0.318201	0.000227177	5.54282	3.82649e-06	2375	2364	2589	2561	2609	2600	2744	2310	2220	2144	3032	2321	1100	1723	1432	1450	1427	1342	1266	1096	1586	1830	1664	51.83	51.652	51.498	52.991	60.104	52.279	49.558	57.92	52.998	49.013	59.343	48.86	37.274	45.963	46.823	40.612	42.075	38.769	42.619	41.12
Armcx3	ENSMUSG00000049047	0	0.382928	0.000233206	3.85574	3.94135e-06	453	549	577	536	487	645	792	617	613	556	809	666	345	503	456	525	586	562	553	507	900	991	751	9.886	11.995	11.477	11.091	11.219	12.969	14.304	15.47	14.634	12.71	15.834	14.02	11.69	13.418	14.91	14.704	17.278	16.236	18.616	19.022
Syncrip	ENSMUSG00000032423	0	-0.273116	0.000237539	6.79681	4.02816e-06	4911	5747	6580	5785	5830	5985	5883	5378	4893	4700	6419	5790	2622	3776	3226	3641	3553	3382	3362	2628	4363	5272	4542	107.174	125.568	130.883	119.7	134.307	120.343	106.249	134.846	116.81	107.444	125.633	121.887	88.847	100.729	105.483	101.978	104.76	97.703	113.178	98.597
Wwp1	ENSMUSG00000041058	0	0.205629	0.000243788	8.97511	4.14805e-06	20444	21265	24918	23040	21450	24504	26254	20852	18932	18715	26136	23578	14487	20563	17738	18853	17797	19858	14952	13803	23334	26123	22778	446.153	464.625	495.646	476.732	494.148	492.712	474.156	522.837	451.961	427.833	511.536	496.346	490.894	548.542	579.991	528.041	524.745	573.683	503.343	517.86
Exph5	ENSMUSG00000034584	0	-1.05154	0.000244129	1.36677	4.16778e-06	146	221	188	197	127	259	146	144	103	169	177	183	53	79	68	61	66	56	59	25	96	106	65	3.186	4.829	3.74	4.076	2.926	5.208	2.637	3.611	2.459	3.863	3.464	3.852	1.796	2.107	2.223	1.709	1.946	1.618	1.986	0.938
Gstk1	ENSMUSG00000029864	0	0.438501	0.000244456	5.04282	4.18733e-06	1028	1355	1478	1347	1007	1186	1863	1375	1687	1548	1865	1539	908	1239	1158	1341	1157	1280	1024	1009	1825	1822	1650	22.434	29.606	29.399	27.871	23.198	23.847	33.646	34.476	40.273	35.388	36.502	32.398	30.768	33.052	37.864	37.559	34.114	36.978	34.472	37.856
Foxo6os	ENSMUSG00000084929	0	0.797278	0.000247476	2.16828	4.26066e-06	200	139	176	145	143	151	288	140	211	191	305	244	161	220	190	207	157	215	187	97	191	201	182	4.365	3.037	3.501	3	3.294	3.036	5.201	3.51	5.037	4.366	5.969	5.137	5.456	5.869	6.213	5.798	4.629	6.211	6.295	3.639
Lmo7	ENSMUSG00000033060	0	0.224302	0.000247476	6.94629	4.26732e-06	5038	4786	5606	5040	4641	5693	6302	5016	4976	5040	6030	5674	3698	4753	3745	4301	4347	4455	4100	4061	6676	7303	6524	109.945	104.571	111.509	104.285	106.916	114.471	113.816	125.77	118.791	115.217	118.02	119.445	125.307	126.792	122.453	120.464	128.172	128.702	138.022	152.36
Sec14l1	ENSMUSG00000020823	0	-0.474767	0.00025394	5.55363	4.39327e-06	1981	2356	2312	2777	2215	2819	3556	2210	2156	2147	3637	3039	1105	1381	1058	1415	1271	1153	1434	1188	1654	2327	1948	43.232	51.477	45.988	57.46	51.027	56.683	64.223	55.413	51.47	49.081	71.184	63.975	37.443	36.84	34.594	39.632	37.475	33.309	48.274	44.571
Atp9a	ENSMUSG00000027546	0	-0.480732	0.000256314	4.4454	4.46272e-06	1239	1240	1314	1561	1468	1204	1024	967	656	789	1146	1073	530	707	625	746	675	743	614	504	831	1069	802	27.039	27.093	26.137	32.299	33.819	24.209	18.494	24.246	15.661	18.037	22.43	22.588	17.959	18.86	20.436	20.894	19.902	21.465	20.67	18.909
Sh3bp5	ENSMUSG00000021892	0	-0.436822	0.000256314	4.45242	4.47825e-06	1161	1175	1319	1203	1113	1616	1252	963	803	838	1244	1181	565	633	612	713	803	638	529	429	1035	981	887	25.337	25.673	26.236	24.892	25.64	32.494	22.612	24.146	19.17	19.157	24.348	24.862	19.145	16.886	20.011	19.97	23.676	18.431	17.808	16.095
Fam131a	ENSMUSG00000050821	0	0.364685	0.000256314	5.86552	4.47093e-06	2883	2764	2736	2668	2825	3563	2551	1863	1849	1932	3025	2507	2363	2911	2416	2794	2624	2578	1305	1197	2594	2444	1983	62.916	60.391	54.422	55.205	65.08	71.643	46.072	46.712	44.141	44.166	59.206	52.775	80.071	77.654	78.997	78.255	77.369	74.476	43.931	44.909
Tmem109	ENSMUSG00000034659	0	0.271585	0.000258394	7.2439	4.52935e-06	5836	6000	6370	5832	5817	7409	8600	5977	5647	6012	7873	7481	5036	5568	4819	5323	5661	5241	5091	4584	8298	9076	7544	127.36	131.096	126.706	120.673	134.008	148.976	155.319	149.865	134.81	137.437	154.091	157.484	170.646	148.533	157.57	149.088	166.915	151.409	171.383	171.982
Cuedc1	ENSMUSG00000018378	0	-0.342026	0.000271095	5.80307	4.76747e-06	3238	3034	3294	3332	3400	3758	2928	2073	1893	2011	2918	2757	1520	2250	1689	2115	1779	1748	1316	1179	2656	2244	1909	70.663	66.291	65.521	68.944	78.327	75.564	52.881	51.978	45.191	45.972	57.111	58.038	51.505	60.021	55.226	59.238	52.454	50.498	44.302	44.234
Nudt19	ENSMUSG00000034875	0	-0.269741	0.000271227	5.38763	4.79848e-06	2009	2263	2437	2258	2336	2534	2226	1663	1749	1703	2409	1887	1083	1463	1284	1605	1249	1368	1098	974	1793	1743	1647	43.843	49.445	48.475	46.721	53.815	50.952	40.202	41.698	41.754	38.931	47.149	39.724	36.698	39.027	41.984	44.953	36.827	39.52	36.963	36.542
Amd2	ENSMUSG00000063953	0	-0.510313	0.000271227	5.11529	4.80075e-06	3838	3907	4309	3787	5132	4780	1059	661	653	509	1038	789	1702	2030	2250	2739	1784	2066	393	410	587	603	577	83.757	85.365	85.711	78.359	118.227	96.113	19.126	16.574	15.589	11.636	20.316	16.609	57.673	54.153	73.57	76.715	52.601	59.685	13.23	15.382
Slc7a5	ENSMUSG00000040010	0	-1.25628	0.000272574	-0.0714166	4.84015e-06	59	65	54	58	67	76	67	34	30	35	67	55	21	25	19	12	17	17	41	27	43	73	40	1.288	1.42	1.074	1.2	1.543	1.528	1.21	0.853	0.716	0.8	1.311	1.158	0.712	0.667	0.621	0.336	0.501	0.491	1.38	1.013
Ap3s2	ENSMUSG00000063801	0	0.324838	0.000272731	4.41075	4.8741e-06	794	817	904	857	820	1028	1123	827	881	877	1150	1154	629	844	787	787	824	717	602	615	1133	1186	1001	17.328	17.851	17.982	17.733	18.891	20.67	20.282	20.736	21.032	20.049	22.508	24.293	21.314	22.515	25.733	22.043	24.296	20.714	20.266	23.074
Gdpd5	ENSMUSG00000035314	0	-0.808574	0.000272731	1.81626	4.86241e-06	163	207	210	236	251	275	286	154	143	112	189	204	79	95	78	100	96	85	117	82	143	151	127	3.557	4.523	4.177	4.883	5.782	5.53	5.165	3.861	3.414	2.56	3.699	4.294	2.677	2.534	2.55	2.801	2.831	2.456	3.939	3.076
Ubl3	ENSMUSG00000001687	0	-0.277057	0.000273127	6.88484	4.89677e-06	5728	5858	6680	7183	6586	7083	6802	5150	4119	4371	6146	5415	3024	4209	3689	3956	3760	3907	3240	3062	4861	5495	4668	125.003	127.993	132.873	148.627	151.723	142.421	122.846	129.13	98.332	99.923	120.29	113.992	102.469	112.28	120.622	110.801	110.864	112.87	109.071	114.88
Acvr2a	ENSMUSG00000052155	0	-0.336186	0.000278558	5.84003	5.01004e-06	2348	2720	3122	2970	2810	3141	3217	3028	3026	2629	3815	3373	1285	1868	1533	1507	1598	1661	1612	1359	2540	2999	2419	51.241	59.43	62.1	61.454	64.735	63.157	58.1	75.923	72.239	60.1	74.667	71.006	43.542	49.831	50.125	42.209	47.117	47.985	54.266	50.987
Immt	ENSMUSG00000052337	0	0.249484	0.000282324	8.15698	5.0939e-06	12032	13117	13291	12523	11660	14640	14511	10539	11064	11127	14413	11815	8602	12328	10285	11611	10173	11401	8919	8336	13680	13772	11577	262.577	286.597	264.373	259.12	268.614	294.372	262.074	264.252	264.129	254.368	282.092	248.72	291.48	328.864	336.295	325.204	299.951	329.366	300.249	312.749
Mapkapk3	ENSMUSG00000032577	0	-0.361514	0.00028304	4.94725	5.12296e-06	1607	1464	1686	1711	1744	1874	2005	1328	1295	1257	1743	1651	833	1096	793	1023	805	952	859	663	1416	1351	1187	35.07	31.987	33.536	35.403	40.177	37.681	36.211	33.298	30.915	28.736	34.114	34.756	28.226	29.237	25.929	28.652	23.735	27.503	28.917	24.874
Gphn	ENSMUSG00000047454	0	0.249328	0.000285354	5.81235	5.18115e-06	2249	2311	2595	2400	2139	2653	3085	2192	2414	2531	3177	2670	1679	2120	1877	2087	2020	2203	1764	1442	2779	2876	2453	49.08	50.494	51.617	49.66	49.277	53.345	55.716	54.962	57.629	57.86	62.18	56.207	56.893	56.553	61.373	58.453	59.56	63.643	59.383	54.101
Bcap31	ENSMUSG00000002015	0	0.242479	0.000286141	5.36927	5.22811e-06	1518	1736	1760	1656	1603	1927	2078	1850	1751	1737	2352	1922	1083	1561	1349	1525	1497	1451	1323	1285	2287	2265	2039	33.128	37.93	35.008	34.265	36.929	38.747	37.529	46.386	41.801	39.709	46.034	40.46	36.698	41.641	44.109	42.713	44.139	41.918	44.537	48.211
Krt18	ENSMUSG00000023043	0	1.6646	0.000286141	-0.501318	5.22432e-06	16	15	14	20	17	53	14	22	22	15	12	41	33	37	44	58	43	57	52	24	42	38	53	0.349	0.328	0.278	0.414	0.392	1.066	0.253	0.552	0.525	0.343	0.235	0.863	1.118	0.987	1.439	1.624	1.268	1.647	1.751	0.9
Amd1	ENSMUSG00000075232	0	-0.463881	0.00029286	8.54449	5.3676e-06	37654	39418	43782	37331	49099	50935	11626	7382	9609	7516	12678	9219	17520	21369	22587	27007	19604	21444	4355	4153	5794	6542	5705	821.73	861.256	870.872	772.435	1131.1	1024.17	209.97	185.094	229.394	171.819	248.135	194.071	593.668	570.043	738.541	756.42	578.025	619.501	146.607	155.812
Psmc3	ENSMUSG00000002102	0	0.198801	0.000299072	7.78756	5.50132e-06	8680	8870	9864	9732	8668	10419	11882	9082	9597	10055	11944	10959	6071	8082	7324	8392	7687	7819	6841	6385	11560	11323	10051	189.425	193.803	196.206	201.37	199.687	209.499	214.593	227.719	229.108	229.862	233.769	230.701	205.717	215.597	239.477	235.046	226.652	225.885	230.295	239.552
Gna13	ENSMUSG00000020611	0	-0.325645	0.000299072	5.65708	5.52332e-06	2379	2566	2972	2819	2436	3288	2637	2535	1895	2047	2827	2378	1270	1710	1433	1732	1648	1455	1474	1136	2086	2468	2105	51.917	56.065	59.116	58.329	56.119	66.113	47.625	63.562	45.239	46.795	55.33	50.06	43.034	45.616	46.856	48.51	48.591	42.034	49.621	42.62
Pkp2	ENSMUSG00000041957	0	-1.07752	0.000299072	1.27015	5.53267e-06	159	159	148	209	210	171	180	114	107	102	157	86	59	78	55	58	76	36	80	37	88	78	90	3.47	3.474	2.944	4.325	4.838	3.438	3.251	2.858	2.554	2.332	3.073	1.81	1.999	2.081	1.798	1.624	2.241	1.04	2.693	1.388
Ppp1r15a	ENSMUSG00000040435	0	-0.559852	0.000303728	3.61616	5.63615e-06	648	749	689	805	682	846	701	733	611	501	800	701	306	319	328	421	448	337	298	197	356	470	444	14.141	16.365	13.705	16.657	15.711	17.011	12.66	18.379	14.586	11.453	15.658	14.757	10.369	8.51	10.725	11.791	13.209	9.736	10.032	7.391
Hmgcl	ENSMUSG00000028672	0	0.338869	0.000305474	4.84363	5.686e-06	1166	1228	1159	1271	1009	1383	1458	1002	1022	1117	1435	1157	922	1106	1029	1272	1031	1111	996	865	1679	1598	1351	25.446	26.831	23.054	26.299	23.245	27.809	26.332	25.124	24.398	25.535	28.086	24.356	31.242	29.504	33.646	35.627	30.399	32.096	33.529	32.453
Cemip2	ENSMUSG00000024754	0	-0.384337	0.000307483	4.99796	5.74095e-06	1640	1521	1767	1523	1653	1942	1883	1543	1405	1514	2136	1776	875	1049	939	851	927	773	935	766	1231	1489	1308	35.79	33.233	35.148	31.513	38.081	39.049	34.008	38.689	33.541	34.611	41.806	37.387	29.65	27.983	30.703	23.835	27.333	22.331	31.476	28.739
Chst11	ENSMUSG00000034612	0	-0.882945	0.00030819	1.37061	5.77175e-06	128	181	187	187	231	180	100	122	102	97	141	97	44	61	74	79	67	83	95	72	77	117	105	2.793	3.955	3.72	3.869	5.322	3.619	1.806	3.059	2.435	2.217	2.76	2.042	1.491	1.627	2.42	2.213	1.975	2.398	3.198	2.701
Phlda3	ENSMUSG00000041801	0	-0.392153	0.000309181	6.12394	5.80796e-06	4434	4383	5087	4273	5204	5480	3736	2798	2235	2947	3207	3820	2145	3001	2535	2477	2596	2460	1365	1135	2112	2112	1580	96.764	95.765	101.186	88.415	119.886	110.189	67.473	70.156	53.356	67.37	62.768	80.416	72.684	80.055	82.888	69.377	76.543	71.068	45.951	42.583
Slc4a10	ENSMUSG00000026904	0	-0.885783	0.000314499	1.74073	5.92582e-06	244	216	214	227	342	281	189	202	126	150	188	129	47	103	81	145	93	99	70	52	101	123	115	5.325	4.719	4.257	4.697	7.879	5.65	3.413	5.065	3.008	3.429	3.68	2.716	1.593	2.748	2.649	4.061	2.742	2.86	2.356	1.951
Psmb6	ENSMUSG00000018286	0	0.256754	0.000318969	7.30804	6.02825e-06	5659	6553	7156	6829	6182	7360	7927	6324	7198	7326	8409	7502	4309	6193	5313	6263	5588	5688	4949	4519	8608	8107	7485	123.497	143.178	142.341	141.302	142.416	147.991	143.164	158.566	171.837	167.475	164.582	157.926	146.011	165.205	173.722	175.416	164.762	164.322	166.603	169.543
Sub1	ENSMUSG00000022205	0	-0.316926	0.000319861	6.30349	6.06337e-06	4186	4804	5512	4743	4820	5433	3413	2723	3185	3014	3878	3025	1999	3174	2748	3211	2652	2766	1748	1726	3304	3078	2763	91.352	104.964	109.64	98.14	111.039	109.244	61.64	68.276	76.035	68.901	75.9	63.68	67.736	84.67	89.853	89.935	78.194	79.908	58.845	64.756
Fh1	ENSMUSG00000026526	0	0.245568	0.000326999	7.87365	6.24249e-06	10188	10505	10980	10650	9785	11602	11524	8744	8890	8584	11588	9708	6839	10320	8780	9656	8336	9090	7186	7010	11981	11151	9970	222.335	229.527	218.404	220.365	225.419	233.286	208.127	219.244	212.23	196.234	226.801	204.365	231.741	275.298	287.085	270.448	245.787	262.603	241.909	263.001
Des	ENSMUSG00000026208	0	-0.294835	0.000326999	10.4167	6.25804e-06	77195	67502	81959	81314	70066	84340	76572	53736	56546	55054	67754	69099	42404	51571	40076	42571	44719	44131	33406	31653	56817	58284	47756	1684.64	1474.87	1630.25	1682.51	1614.13	1695.86	1382.92	1347.36	1349.91	1258.56	1326.09	1454.62	1436.87	1375.72	1310.39	1192.34	1318.54	1274.91	1124.58	1187.56
Vbp1	ENSMUSG00000031197	0	0.358468	0.000326999	5.93349	6.27336e-06	2188	2448	2750	2489	2381	2754	2789	2498	2623	2696	3321	2607	1551	2398	2168	2642	2122	2606	1769	1957	3324	3269	3025	47.749	53.487	54.701	51.501	54.852	55.376	50.37	62.634	62.618	61.632	64.999	54.881	52.556	63.969	70.888	73.998	62.567	75.285	59.552	73.423
Ppp2r3a	ENSMUSG00000043154	0	0.24268	0.000326999	8.62649	6.24388e-06	16631	16872	19260	17143	17040	18937	19293	14376	13783	15155	19520	16642	11741	13963	14578	16074	15676	16035	12770	12050	19789	20393	18084	362.941	368.641	383.103	354.715	392.554	380.774	348.438	360.459	329.039	346.45	382.047	350.335	397.846	372.479	476.666	450.206	462.208	463.239	429.889	452.091
Mrps5	ENSMUSG00000027374	0	0.270289	0.000327379	4.75852	6.30434e-06	1197	1150	1276	1108	1090	1246	1479	1098	1132	1205	1478	1269	792	1086	936	1110	976	1078	719	728	1312	1293	1092	26.122	25.127	25.381	22.926	25.111	25.054	26.711	27.531	27.024	27.547	28.928	26.714	26.837	28.97	30.605	31.089	28.777	31.143	24.204	27.313
Snx3	ENSMUSG00000019804	0	-0.293644	0.000327379	5.57594	6.31803e-06	2275	2365	2557	2695	2384	2565	2868	2108	1981	2132	2987	2451	1143	1385	1333	1657	1467	1581	1171	1210	2197	2174	1974	49.648	51.674	50.862	55.764	54.921	51.576	51.797	52.855	47.292	48.738	58.462	51.597	38.731	36.946	43.586	46.41	43.255	45.674	39.42	45.397
Hibadh	ENSMUSG00000029776	0	0.251065	0.000335112	6.96231	6.48641e-06	4730	5458	5625	5428	4695	5986	6796	5237	4900	5237	6681	5735	3412	5059	4239	4811	4406	4761	3439	3672	6807	6439	5776	103.224	119.254	111.887	112.313	108.16	120.363	122.738	131.311	116.977	119.72	130.761	120.729	115.616	134.955	138.605	134.748	129.911	137.542	115.77	137.766
Gm50194	ENSMUSG00000118221	0	0.614755	0.00033589	4.11839	6.52065e-06	690	583	624	614	512	689	898	673	810	923	726	614	487	689	614	767	651	783	576	686	1170	950	950	15.058	12.738	12.412	12.705	11.795	13.854	16.218	16.875	19.337	21.1	14.209	12.925	16.502	18.38	20.076	21.482	19.195	22.62	19.39	25.737
Myhas	ENSMUSG00000085348	0	0.344341	0.000344182	5.42837	6.70126e-06	1636	1592	1678	1603	1560	2110	2344	1979	2156	1948	2635	2080	1334	1636	1409	1512	1578	1562	1169	1222	2191	2258	2189	35.703	34.784	33.377	33.168	35.938	42.427	42.333	49.621	51.47	44.532	51.572	43.787	45.203	43.642	46.071	42.349	46.527	45.125	39.353	45.847
Slc8a3	ENSMUSG00000079055	0	0.533963	0.000344924	6.39753	6.73541e-06	3154	2583	3235	3219	2981	3319	5513	3163	2891	3936	3949	5022	2685	2973	3268	2886	3134	3754	2605	2556	4746	5176	4696	68.83	56.437	64.348	66.606	68.674	66.736	99.567	79.308	69.016	89.979	77.29	105.719	90.982	79.308	106.856	80.832	92.406	108.45	87.695	95.896
Gm16118	ENSMUSG00000089797	0	-0.633147	0.000345417	1.59302	6.78448e-06	235	225	197	234	224	218	124	100	138	141	132	115	85	117	103	92	101	102	70	44	100	101	84	5.128	4.916	3.919	4.842	5.16	4.383	2.239	2.507	3.294	3.223	2.584	2.421	2.88	3.121	3.368	2.577	2.978	2.947	2.356	1.651
Card19	ENSMUSG00000037960	0	-0.400343	0.000345417	4.99673	6.77541e-06	1603	1680	1725	1918	1871	2221	2246	1456	1259	1327	2030	1746	721	1166	869	1081	961	1010	640	654	1293	1237	1215	34.983	36.707	34.312	39.686	43.103	44.659	40.564	36.507	30.056	30.336	39.731	36.755	24.431	31.104	28.414	30.277	28.335	29.178	21.545	24.537
Optn	ENSMUSG00000026672	0	-0.390953	0.000361919	6.1292	7.12927e-06	3788	3779	5015	4794	3630	4469	3761	2745	3103	2464	3575	3055	2090	2781	2085	2406	2298	2089	1956	1564	2397	2732	2308	82.666	82.569	99.754	99.195	83.625	89.86	67.925	68.827	74.077	56.328	69.97	64.312	70.82	74.186	68.175	67.388	67.757	60.35	65.847	58.678
Slc25a12	ENSMUSG00000027010	0	0.287117	0.000363199	8.67489	7.17522e-06	18570	17726	19150	18008	15846	20856	21234	14264	14429	15847	20013	17498	13638	18692	15079	15541	14850	16442	13054	11643	19885	19914	16525	405.256	387.301	380.915	372.613	365.048	419.36	383.493	357.651	344.461	362.269	391.696	368.355	462.126	498.631	493.048	435.277	437.853	474.997	439.449	436.821
Rmdn1	ENSMUSG00000028229	0	0.280457	0.000367198	5.39611	7.2752e-06	1581	1805	2001	1909	1890	2059	2085	1587	1617	1673	2127	1740	1206	1746	1496	1774	1534	1782	1138	1299	2203	2040	1830	34.502	39.438	39.802	39.5	43.54	41.401	37.656	39.792	38.602	38.245	41.63	36.629	40.866	46.577	48.916	49.687	45.23	51.481	38.31	48.736
Cd3e	ENSMUSG00000032093	0	1.25357	0.000370366	1.02669	7.3591e-06	31	54	90	67	47	73	75	51	52	56	111	65	78	108	137	100	117	68	132	116	95	195	174	0.677	1.18	1.79	1.386	1.083	1.468	1.355	1.279	1.241	1.28	2.172	1.368	2.643	2.881	4.48	2.801	3.45	1.964	4.444	4.352
Gm31583	ENSMUSG00000115919	0	1.41591	0.000372239	-0.614253	7.41757e-06	20	16	20	15	9	14	24	24	29	11	18	28	19	24	22	38	44	38	55	43	67	59	58	0.436	0.35	0.398	0.31	0.207	0.282	0.433	0.602	0.692	0.251	0.352	0.589	0.644	0.64	0.719	1.064	1.297	1.098	1.852	1.613
Mrln	ENSMUSG00000019933	0	-0.561401	0.000381145	5.71707	7.6168e-06	2771	3342	3770	3079	3608	3887	2673	2358	2412	2279	2926	2393	1119	1813	1446	2177	1359	1778	824	973	2471	1918	2032	60.472	73.02	74.989	63.709	83.118	78.157	48.275	59.124	57.581	52.099	57.268	50.376	37.918	48.364	47.281	60.974	40.07	51.365	27.739	36.505
Fahd2a	ENSMUSG00000027371	0	0.348446	0.000389641	4.08333	7.80884e-06	718	711	753	708	625	778	898	642	675	650	831	751	501	648	660	656	647	729	550	535	821	788	798	15.669	15.535	14.978	14.65	14.398	15.644	16.218	16.097	16.114	14.859	16.264	15.809	16.976	17.286	21.58	18.373	19.077	21.06	18.515	20.072
Rasd2	ENSMUSG00000034472	0	-0.795642	0.000391153	4.77077	7.86148e-06	1299	1407	1441	1766	962	2060	2804	2167	1723	2049	2512	2868	453	620	689	534	543	732	435	393	1245	1072	910	28.348	30.742	28.663	36.541	22.162	41.421	50.641	54.335	41.133	46.841	49.165	60.375	15.35	16.539	22.529	14.956	16.01	21.147	14.644	14.745
Ankrd44	ENSMUSG00000052331	0	-0.526788	0.000404002	3.78455	8.14278e-06	578	831	800	666	688	893	842	699	683	638	1028	770	301	379	288	463	419	347	448	374	556	558	487	12.614	18.157	15.913	13.781	15.85	17.956	15.207	17.527	16.305	14.585	20.12	16.209	10.199	10.11	9.417	12.968	12.354	10.025	15.081	14.032
Ddx1	ENSMUSG00000037149	0	0.188161	0.000409863	7.41947	8.28432e-06	7069	7316	8064	7420	7027	8412	9216	6766	7178	7351	9131	7962	4965	6711	5679	6442	6051	6358	5042	4983	8472	8462	7249	154.268	159.85	160.402	153.531	161.883	169.144	166.444	169.649	171.359	168.047	178.713	167.61	168.24	179.024	185.69	180.43	178.414	183.678	169.734	186.952
Aga	ENSMUSG00000031521	0	0.357276	0.000414585	4.0894	8.40343e-06	651	663	823	620	613	688	975	686	804	679	932	869	536	678	511	677	603	656	505	506	928	922	776	14.207	14.486	16.37	12.829	14.122	13.834	17.609	17.201	19.194	15.522	18.241	18.294	18.162	18.086	16.708	18.962	17.779	18.951	17	18.984
Snrpb	ENSMUSG00000027404	0	0.232011	0.000417692	6.58733	8.49027e-06	3986	4101	4237	4053	3696	4439	5016	3850	3770	4195	4866	4967	2719	3906	3168	3577	3504	3406	3004	2631	5352	5071	4424	86.987	89.604	84.279	83.863	85.146	89.257	90.591	96.534	90.001	95.899	95.238	104.562	92.134	104.197	103.586	100.186	103.316	98.397	101.127	98.71
Fam174b	ENSMUSG00000078670	0	1.24693	0.000420293	1.37021	8.56713e-06	38	69	64	80	91	65	99	89	68	78	130	96	100	66	98	196	109	144	134	150	201	338	247	0.829	1.508	1.273	1.655	2.096	1.307	1.788	2.232	1.623	1.783	2.544	2.021	3.389	1.761	3.204	5.49	3.214	4.16	4.511	5.628
Itgb6	ENSMUSG00000026971	0	0.425028	0.000422746	6.41394	8.64126e-06	4068	3665	3647	3499	3437	4252	4268	2724	1916	3039	3930	3258	2884	4229	3258	3566	3432	3800	2860	2530	4606	4571	4303	88.777	80.078	72.543	72.4	79.179	85.497	77.082	68.301	45.74	69.473	76.918	68.585	97.725	112.813	106.529	99.878	101.193	109.779	96.279	94.92
Cpeb3	ENSMUSG00000039652	0	-0.490681	0.000431999	5.14282	8.85507e-06	2027	1772	2650	2054	2070	2126	2020	1422	1718	1425	1934	1778	1049	1200	1038	1126	810	1108	824	834	1110	1557	1408	44.236	38.717	52.711	42.5	47.687	42.748	36.482	35.655	41.014	32.576	37.852	37.429	35.546	32.011	33.94	31.537	23.883	32.009	27.739	31.29
Maob	ENSMUSG00000040147	0	0.477356	0.000445874	4.59496	9.16493e-06	875	930	941	910	828	1103	1338	911	1031	1054	1238	1156	730	1056	684	1111	783	1152	684	758	1587	1248	1126	19.095	20.32	18.718	18.829	19.075	22.178	24.165	22.842	24.613	24.095	24.23	24.335	24.736	28.17	22.365	31.117	23.087	33.28	23.026	28.439
Zfp180	ENSMUSG00000057101	0	-0.296679	0.000452046	4.81349	9.34341e-06	1424	1385	1518	1672	1516	1833	1722	1147	1213	1123	1604	1454	660	931	801	992	972	974	695	661	1147	1151	983	31.076	30.261	30.195	34.596	34.924	36.857	31.1	28.76	28.958	25.672	31.394	30.609	22.364	24.835	26.191	27.784	28.659	28.138	23.396	24.799
Ttyh2	ENSMUSG00000034714	0	-0.518032	0.000452046	3.87521	9.34296e-06	720	790	725	857	778	1042	938	673	497	604	940	839	361	399	388	446	460	372	381	320	658	769	674	15.713	17.261	14.421	17.733	17.923	20.952	16.941	16.875	11.865	13.808	18.398	17.662	12.233	10.644	12.687	12.492	13.563	10.747	12.826	12.006
Nipsnap2	ENSMUSG00000029432	0	0.223591	0.000455282	8.86547	9.44392e-06	19918	20978	22827	21566	18040	23011	23981	18180	16569	17709	23509	20056	14192	19931	16273	18624	16590	18269	13930	13522	23797	23585	19474	434.674	458.355	454.054	446.233	415.591	462.692	433.105	455.84	395.549	404.835	460.12	422.204	480.898	531.682	532.088	521.627	489.157	527.778	468.939	507.317
Mmp15	ENSMUSG00000031790	0	-0.577263	0.000455282	3.13525	9.48829e-06	409	471	435	526	429	552	626	457	328	336	601	560	197	217	203	243	258	227	237	206	444	473	402	8.926	10.291	8.653	10.884	9.883	11.099	11.306	11.459	7.83	7.681	11.763	11.789	6.675	5.789	6.638	6.806	7.607	6.558	7.978	7.729
Msi2	ENSMUSG00000069769	0	0.211407	0.000455282	8.07683	9.4747e-06	11026	11498	13139	12193	11378	13352	13804	10945	10511	10808	14049	12247	7501	10467	10079	9971	9882	10797	8505	7650	12546	13505	11282	240.622	251.223	261.349	252.292	262.117	268.474	249.305	274.432	250.928	247.075	274.968	257.815	254.173	279.219	329.559	279.271	291.371	311.917	286.312	287.012
Pdcl3	ENSMUSG00000026078	0	-0.267799	0.00046364	5.36503	9.69871e-06	1874	2098	2240	2294	2125	2336	2377	1971	1763	1912	2676	2143	878	1419	1295	1305	1240	1380	1045	989	1652	1804	1577	40.897	45.84	44.556	47.466	48.954	46.971	42.929	49.42	42.088	43.709	52.375	45.113	29.751	37.853	42.343	36.551	36.561	39.867	35.179	37.105
E130308A19Rik	ENSMUSG00000045071	0	-0.422642	0.00046364	3.34522	9.71542e-06	534	580	717	653	679	751	443	339	335	356	490	484	364	369	331	366	354	291	268	193	401	411	359	11.654	12.673	14.262	13.512	15.642	15.101	8.001	8.5	7.997	8.138	9.59	10.189	12.334	9.844	10.823	10.251	10.438	8.407	9.022	7.241
Vasp	ENSMUSG00000030403	0	-0.550648	0.000466323	4.12719	9.79826e-06	867	905	953	1000	953	1230	1272	1024	608	832	1430	1050	370	459	465	526	518	487	413	319	740	687	695	18.921	19.774	18.956	20.692	21.954	24.732	22.973	25.675	14.515	19.02	27.988	22.104	12.538	12.244	15.204	14.732	15.273	14.069	13.903	11.968
Htra1	ENSMUSG00000006205	0	-0.491304	0.000468538	4.43565	9.87157e-06	1017	1141	1385	1160	1215	1132	1208	922	960	925	1514	1004	480	663	418	748	611	644	782	608	888	1083	841	22.194	24.93	27.549	24.002	27.99	22.762	21.817	23.118	22.918	21.146	29.632	21.135	16.265	17.686	13.668	20.95	18.015	18.605	26.325	22.811
Capn3	ENSMUSG00000079110	0	0.270281	0.000469397	5.21364	9.91645e-06	1424	1487	1653	1519	1393	1783	1862	1515	1601	1683	1791	1568	1086	1411	1207	1355	1387	1395	1179	1088	2153	2088	1804	31.076	32.49	32.88	31.43	32.091	35.852	33.628	37.987	38.22	38.474	35.054	33.008	36.799	37.64	39.466	37.951	40.896	40.3	39.69	40.819
Cog4	ENSMUSG00000031753	0	0.185709	0.000470519	6.31971	9.96704e-06	3229	3292	3810	3474	3491	3995	4307	3239	3158	3065	4130	3835	2266	3157	2552	3111	2817	3031	2468	2210	4086	4150	3452	70.467	71.928	75.785	71.882	80.423	80.329	77.786	81.214	75.39	70.067	80.833	80.732	76.784	84.217	83.444	87.134	83.059	87.563	83.083	82.915
Gm32885	ENSMUSG00000116295	0	-1.98218	0.00048602	-1.92551	1.03231e-05	26	50	35	53	53	52	13	9	11	6	19	7	1	16	7	15	6	6	5	1	2	2	8	0.567	1.092	0.696	1.097	1.221	1.046	0.235	0.226	0.263	0.137	0.372	0.147	0.034	0.427	0.229	0.42	0.177	0.173	0.168	0.038
Snap23	ENSMUSG00000027287	0	0.200345	0.000511328	5.96665	1.09199e-05	2262	2569	2571	2524	2540	2838	3510	2740	2667	2840	3402	2990	1651	2141	1911	2294	2128	2221	2072	1967	3390	3638	3146	49.364	56.131	51.14	52.225	58.515	57.065	63.392	68.702	63.669	64.924	66.584	62.943	55.944	57.114	62.485	64.251	62.744	64.163	69.752	73.798
Prdx2	ENSMUSG00000005161	0	0.235191	0.000511328	6.41389	1.09371e-05	3844	3701	3991	3746	3494	4023	4223	3206	3107	3559	4140	3549	2525	3688	2792	3475	3126	3303	2638	2589	4439	4262	3680	83.888	80.864	79.385	77.51	80.492	80.892	76.269	80.386	74.173	81.36	81.028	74.711	85.56	98.382	91.292	97.329	92.17	95.421	88.806	97.134
Tshz1	ENSMUSG00000046982	0	-0.343525	0.000511328	3.95513	1.09483e-05	747	788	803	842	816	903	822	762	698	692	776	800	419	510	370	444	502	485	443	424	631	790	617	16.302	17.217	15.973	17.422	18.798	18.157	14.846	19.106	16.663	15.819	15.188	16.841	14.198	13.605	12.098	12.436	14.801	14.011	14.913	15.908
Il1r1	ENSMUSG00000026072	0	-0.853027	0.000513339	3.5158	1.10206e-05	608	630	805	920	1224	763	554	427	413	368	669	476	244	268	249	440	449	281	448	238	417	460	437	13.268	13.765	16.012	19.036	28.198	15.342	10.005	10.706	9.859	8.413	13.094	10.02	8.268	7.149	8.142	12.324	13.239	8.118	15.081	8.929
Tbc1d8b	ENSMUSG00000042473	0	-0.372305	0.000525051	3.78899	1.13021e-05	695	680	844	831	810	757	675	591	539	543	635	662	278	450	396	429	484	453	443	402	575	710	568	15.167	14.858	16.788	17.195	18.66	15.221	12.191	14.819	12.867	12.413	12.428	13.936	9.42	12.004	12.948	12.016	14.271	13.087	14.913	15.082
Gm34636	ENSMUSG00000117991	0	0.981517	0.000526155	-0.100199	1.13559e-05	28	22	36	24	29	35	42	45	37	54	54	49	35	38	40	33	37	55	23	26	63	54	43	0.611	0.481	0.716	0.497	0.668	0.704	0.759	1.128	0.883	1.234	1.057	1.032	1.186	1.014	1.308	0.924	1.091	1.589	0.774	0.975
Rhou	ENSMUSG00000039960	0	0.431024	0.000533457	4.45317	1.15439e-05	820	934	987	1022	820	945	1124	1004	731	765	1084	857	647	1060	686	1109	912	908	680	744	1080	1052	881	17.895	20.407	19.633	21.147	18.891	19.002	20.3	25.174	17.451	17.488	21.216	18.041	21.924	28.277	22.431	31.061	26.89	26.231	22.891	27.913
Tmem132b	ENSMUSG00000070498	0	-0.948314	0.000535361	0.767153	1.16157e-05	197	271	270	238	427	332	28	58	43	22	34	20	79	101	70	126	148	97	15	15	18	41	21	4.299	5.921	5.371	4.925	9.837	6.676	0.506	1.454	1.027	0.503	0.665	0.421	2.677	2.694	2.289	3.529	4.364	2.802	0.505	0.563
Pole4	ENSMUSG00000030042	0	-0.391997	0.000540729	4.27039	1.17912e-05	990	987	1170	1155	1035	1147	1044	889	717	693	1222	957	438	643	639	563	607	572	570	447	867	932	679	21.605	21.565	23.273	23.899	23.844	23.063	18.855	22.291	17.117	15.842	23.917	20.146	14.842	17.153	20.894	15.769	17.897	16.525	19.188	16.771
Glo1	ENSMUSG00000024026	0	0.216982	0.000540729	6.2722	1.17939e-05	3076	3241	3617	3186	3410	3999	4079	3111	3367	3108	4142	3575	2237	3143	2603	2925	2740	2945	2426	2126	3751	3694	3203	67.128	70.814	71.946	65.923	78.557	80.41	73.668	78.004	80.38	71.05	81.068	75.258	75.801	83.843	85.112	81.924	80.789	85.079	81.669	79.763
Ldb3	ENSMUSG00000021798	0	0.285987	0.0005419	9.4852	1.18504e-05	31141	29554	32223	28235	27565	33412	34597	27118	28101	29854	35309	32698	25638	26285	23969	25309	28111	27477	22781	20432	39193	39637	33639	679.596	645.734	640.951	584.225	635.021	671.829	624.834	679.948	670.851	682.475	691.07	688.333	868.748	701.183	783.729	708.862	828.854	793.79	766.899	766.566
Pdk1	ENSMUSG00000006494	0	0.185542	0.000542337	6.81399	1.18909e-05	4948	4962	5290	4963	4772	5415	5648	4461	4216	4373	5521	4751	3289	4751	3809	4188	4113	4096	3527	3374	5646	5919	5074	107.981	108.416	105.224	102.692	109.934	108.882	102.005	111.854	100.648	99.969	108.057	100.014	111.448	126.738	124.545	117.299	121.272	118.33	118.733	126.585
Nipal3	ENSMUSG00000028803	0	0.333591	0.000546944	3.64816	1.20232e-05	456	474	518	531	529	634	671	486	489	501	629	580	394	592	426	471	450	433	402	344	686	712	567	9.951	10.357	10.304	10.987	12.187	12.748	12.118	12.186	11.674	11.453	12.311	12.21	13.351	15.792	13.929	13.192	13.268	12.509	13.533	12.906
Suclg1	ENSMUSG00000052738	0	0.258735	0.000548498	7.77283	1.20886e-05	9070	9730	10697	9537	8283	10404	11337	8604	8457	9031	11484	9224	6339	9283	7245	9083	7832	8898	6603	6174	11785	10499	8992	197.936	212.594	212.775	197.335	190.817	209.197	204.75	215.734	201.893	206.452	224.766	194.177	214.798	247.635	236.894	254.399	230.927	257.056	222.283	231.636
Acads	ENSMUSG00000029545	0	0.263613	0.000550694	5.82787	1.21685e-05	2461	2485	2509	2647	2321	2903	3038	2252	1915	2141	2807	2561	1893	2593	2040	2240	2273	1972	1667	1550	2746	2789	2324	53.707	54.296	49.907	54.77	53.469	58.372	54.867	56.466	45.717	48.944	54.939	53.912	64.145	69.171	66.703	62.739	67.02	56.97	56.118	58.153
Bag6	ENSMUSG00000024392	0	-0.321405	0.000554651	5.76065	1.22876e-05	2374	2622	2750	3173	2428	2989	3479	2367	2344	2340	3387	3328	1365	1717	1379	1537	1669	1583	1513	1369	2467	2753	2357	51.808	57.289	54.701	65.654	55.934	60.101	62.832	59.349	55.958	53.493	66.291	70.059	46.253	45.803	45.09	43.049	49.211	45.732	50.934	51.362
Aven	ENSMUSG00000003604	0	-0.386883	0.000562457	3.06243	1.25247e-05	429	438	529	487	438	478	517	347	369	314	538	440	223	267	247	261	252	259	190	196	366	343	302	9.362	9.57	10.522	10.077	10.09	9.611	9.337	8.701	8.809	7.178	10.53	9.263	7.556	7.123	8.076	7.31	7.43	7.482	6.396	7.354
Pmepa1	ENSMUSG00000038400	0	-0.79874	0.000562457	2.96544	1.24968e-05	357	479	494	571	623	518	395	488	226	314	500	447	206	202	167	233	238	191	231	146	293	402	269	7.791	10.466	9.826	11.815	14.352	10.416	7.134	12.236	5.395	7.178	9.786	9.41	6.98	5.389	5.461	6.526	7.017	5.518	7.776	5.478
Echdc2	ENSMUSG00000028601	0	0.484683	0.000581223	3.44811	1.29758e-05	412	462	448	416	436	411	612	369	420	394	525	437	269	438	428	550	366	495	360	336	655	661	581	8.991	10.094	8.911	8.608	10.044	8.264	11.053	9.252	10.027	9.007	10.275	9.199	9.115	11.684	13.995	15.405	10.792	14.3	12.119	12.606
Atmin	ENSMUSG00000047388	0	-0.362389	0.000581963	4.59994	1.30255e-05	1285	1151	1338	1469	1320	1560	1546	942	958	1080	1325	1352	696	853	701	719	782	694	580	587	979	1052	867	28.043	25.149	26.614	30.396	30.409	31.368	27.921	23.619	22.87	24.689	25.933	28.461	23.584	22.755	22.921	20.138	23.057	20.049	19.525	22.023
Gm973	ENSMUSG00000047361	0	-0.765889	0.000596904	0.668466	1.34272e-05	94	100	117	101	85	111	123	83	74	92	134	98	22	52	35	53	63	34	29	31	50	52	39	2.051	2.185	2.327	2.09	1.958	2.232	2.221	2.081	1.767	2.103	2.623	2.063	0.745	1.387	1.144	1.484	1.858	0.982	0.976	1.163
Sod2	ENSMUSG00000006818	0	0.221286	0.000596904	8.24128	1.34281e-05	13420	14600	14913	13951	12422	15275	15182	11304	11201	11281	15089	12291	9826	13636	10733	11882	11205	12151	9012	7850	14385	14385	12394	292.867	319	296.636	288.667	286.168	307.141	274.192	283.433	267.4	257.888	295.323	258.741	332.956	363.756	350.944	332.795	330.38	351.033	303.38	294.516
Golga7b	ENSMUSG00000042532	0	1.04181	0.000600971	2.9499	1.35539e-05	154	229	180	212	101	225	498	408	371	343	584	503	247	180	248	352	250	389	315	297	795	800	559	3.361	5.003	3.58	4.387	2.327	4.524	8.994	10.23	8.857	7.841	11.43	10.589	8.37	4.802	8.109	9.859	7.371	11.238	10.604	11.143
Arhgap35	ENSMUSG00000058230	0	-0.318259	0.000602953	5.63645	1.3633e-05	2556	2319	2982	2769	2731	3200	2765	2166	1782	1964	2489	2458	1331	1716	1411	1537	1826	1487	1523	1187	1816	2424	2053	55.78	50.669	59.315	57.295	62.915	64.344	49.937	54.31	42.541	44.898	48.715	51.744	45.101	45.776	46.136	43.049	53.84	42.958	51.27	44.534
Kif26b	ENSMUSG00000026494	0	-1.57457	0.000618923	0.161109	1.40295e-05	79	91	69	104	141	96	57	22	30	63	72	74	18	33	18	27	37	10	32	39	44	57	37	1.724	1.988	1.372	2.152	3.248	1.93	1.029	0.552	0.716	1.44	1.409	1.558	0.61	0.88	0.589	0.756	1.091	0.289	1.077	1.463
Erp44	ENSMUSG00000028343	0	-0.277963	0.000621798	4.96765	1.41302e-05	1461	1665	1913	1634	1760	1856	1592	1165	1237	1426	1605	1406	762	1046	952	1028	1011	1107	876	812	1438	1496	1148	31.884	36.379	38.052	33.81	40.546	37.319	28.752	29.211	29.531	32.599	31.413	29.598	25.82	27.903	31.128	28.793	29.809	31.98	29.49	30.465
Arl6ip5	ENSMUSG00000035199	0	0.26668	0.000623553	6.41901	1.423e-05	3417	3374	3371	3405	3060	3648	4492	3639	3514	3947	4616	3891	2321	3096	2556	3273	2782	3193	2916	2976	5364	4941	4284	74.57	73.72	67.053	70.455	70.494	73.352	81.127	91.243	83.889	90.23	90.345	81.91	78.647	82.589	83.575	91.671	82.027	92.243	98.164	111.653
Lgals1	ENSMUSG00000068220	0	-0.405844	0.000623553	7.92435	1.42656e-05	11721	13325	13541	13854	15865	14224	12767	9607	12290	13689	13475	11273	5205	8075	6635	9128	7572	7104	6525	6211	8746	9899	8428	255.79	291.142	269.345	286.66	365.485	286.008	230.576	240.883	293.397	312.936	263.734	237.311	176.372	215.41	216.949	255.66	223.261	205.229	219.657	233.024
Psmb1	ENSMUSG00000014769	0	0.230887	0.000623553	6.94008	1.42769e-05	4941	5022	5682	5465	4917	5944	6157	4983	5047	5428	6127	5450	3399	4706	4314	4931	4220	4740	3753	3548	6541	6046	5668	107.828	109.727	113.021	113.079	113.274	119.518	111.198	124.942	120.486	124.086	119.918	114.729	115.176	125.538	141.058	138.109	124.427	136.935	126.341	133.114
Tmem143	ENSMUSG00000002781	0	0.321021	0.000624619	5.48982	1.43369e-05	1990	1867	1873	1905	1534	2275	2458	1724	1889	1967	2366	2219	1480	1913	1606	1654	1633	1750	1300	1184	2286	2193	1834	43.428	40.793	37.256	39.417	35.339	45.744	44.392	43.227	45.096	44.966	46.308	46.713	50.15	51.031	52.512	46.326	48.149	50.556	43.763	44.421
B3galnt2	ENSMUSG00000039242	0	-0.304856	0.000642327	6.93746	1.47801e-05	5415	5818	6454	5882	6943	7752	6900	5773	5500	5288	8109	6473	2891	4407	2952	4010	3470	3760	3181	3081	5770	5680	4977	118.173	127.119	128.377	121.707	159.947	155.873	124.616	144.75	131.301	120.886	158.71	136.265	97.962	117.562	96.523	112.313	102.313	108.624	107.085	115.593
Ptpn21	ENSMUSG00000021009	0	-0.357822	0.000648593	4.52582	1.49613e-05	1066	1087	1190	1187	1182	1302	1363	1208	1001	1124	1377	1466	576	726	635	633	707	581	701	546	840	1179	992	23.264	23.75	23.67	24.561	27.23	26.18	24.616	30.289	23.897	25.695	26.951	30.861	19.518	19.367	20.763	17.729	20.846	16.785	23.598	20.485
Atf4	ENSMUSG00000042406	0	-0.272765	0.000654383	6.8961	1.51322e-05	5513	5865	6597	6192	6573	7801	6741	5458	5345	4703	7016	6470	2938	4044	3458	4336	3504	3898	3124	2847	4473	4821	4799	120.311	128.146	131.222	128.122	151.424	156.858	121.745	136.852	127.6	107.513	137.318	136.202	99.555	107.878	113.068	121.444	103.316	112.61	105.166	106.814
Bach1	ENSMUSG00000025612	0	-0.2594	0.000656117	5.56285	1.52098e-05	2510	2429	2937	2616	2729	2611	2602	1803	1746	1836	2595	2181	1368	1845	1332	1613	1609	1536	1320	1147	1822	2014	1762	54.776	53.072	58.42	54.129	62.869	52.5	46.993	45.208	41.682	41.972	50.79	45.913	46.355	49.218	43.553	45.177	47.441	44.374	44.436	43.033
Tpx2	ENSMUSG00000027469	0	-1.02227	0.000665748	1.73378	1.5471e-05	178	144	228	308	187	229	162	220	198	199	220	219	47	79	68	86	93	64	83	89	99	165	129	3.885	3.146	4.535	6.373	4.308	4.605	2.926	5.516	4.727	4.549	4.306	4.61	1.593	2.107	2.223	2.409	2.742	1.849	2.794	3.339
Atp2b3	ENSMUSG00000031376	0	0.323929	0.000666321	3.76132	1.55224e-05	513	497	557	538	483	585	780	580	581	581	785	694	483	548	413	469	445	465	495	434	648	739	630	11.195	10.859	11.079	11.132	11.127	11.763	14.087	14.543	13.87	13.282	15.364	14.61	16.367	14.619	13.504	13.136	13.121	13.433	16.664	16.283
Stim2	ENSMUSG00000039156	0	-0.343468	0.000666521	5.38004	1.55651e-05	1883	2063	2433	2318	2105	2488	2427	1683	2101	1729	2523	2218	1276	1307	1182	1249	1295	1130	1089	1070	1571	1927	1668	41.093	45.075	48.395	47.963	48.493	50.027	43.832	42.199	50.157	39.526	49.38	46.692	43.237	34.866	38.649	34.982	38.183	32.645	36.66	40.144
Ccn1	ENSMUSG00000028195	0	-1.00102	0.000669161	4.02213	1.56649e-05	920	1014	1046	1164	1450	1040	807	1240	792	547	1043	635	322	428	225	555	429	413	619	454	443	762	556	20.077	22.155	20.806	24.085	33.404	20.912	14.575	31.091	18.907	12.505	20.414	13.368	10.911	11.417	7.357	15.545	12.649	11.931	20.838	17.033
Mbd2	ENSMUSG00000024513	0	-0.263896	0.0006824	5.14533	1.60138e-05	1756	1732	1873	2062	1687	2073	1918	1614	1539	1583	2121	1785	930	1162	1079	1096	1098	1182	974	897	1424	1576	1254	38.322	37.843	37.256	42.666	38.864	41.683	34.64	40.469	36.74	36.188	41.512	37.576	31.513	30.998	35.281	30.697	32.375	34.147	32.789	33.654
Gdap1	ENSMUSG00000025777	0	-0.487377	0.000698637	4.82307	1.64747e-05	1891	1816	2382	1764	2241	2179	1461	1040	1246	1139	1993	1406	732	944	1073	1268	1032	1044	486	390	805	636	669	41.268	39.678	47.381	36.5	51.626	43.814	26.386	26.077	29.746	26.038	39.007	29.598	24.804	25.182	35.085	35.515	30.429	30.16	16.361	14.632
Clcn3	ENSMUSG00000004319	0	0.265854	0.000698637	6.85538	1.64421e-05	4795	4756	5688	4793	4677	5802	5952	4356	3887	4771	5369	5224	3231	5075	4259	4446	4096	4436	3406	3283	6292	6437	5723	104.642	103.915	113.141	99.174	107.745	116.663	107.495	109.221	92.794	109.067	105.082	109.972	109.483	135.381	139.259	124.525	120.771	128.153	114.659	123.171
Vcl	ENSMUSG00000021823	0	-0.352074	0.000698879	5.34784	1.65602e-05	2151	1897	2364	2251	2424	2425	2170	1578	1531	1649	2167	1970	1310	1404	1014	1232	1300	1217	1310	892	1776	2003	1698	46.942	41.448	47.023	46.577	55.842	48.76	39.191	39.566	36.549	37.697	42.413	41.471	44.39	37.453	33.155	34.506	38.331	35.158	44.1	33.466
Lgalsl	ENSMUSG00000042363	0	-0.253717	0.000698879	7.03463	1.65311e-05	6056	6994	7634	7616	7516	7830	7722	5655	5271	5158	7500	6410	3198	4785	4275	5039	4018	4306	3190	2911	5347	5454	4538	132.161	152.814	151.849	157.587	173.148	157.441	139.462	141.792	125.834	117.914	146.791	134.938	108.365	127.645	139.782	141.134	118.471	124.397	107.388	109.215
Enpp5	ENSMUSG00000023960	0	0.316288	0.000699402	4.65716	1.66125e-05	977	1035	1028	992	960	1293	1362	1040	1040	1082	1328	1244	722	1013	910	905	834	1055	701	719	1336	1359	1216	21.321	22.614	20.448	20.526	22.116	25.999	24.598	26.077	24.828	24.735	25.992	26.188	24.465	27.023	29.755	25.348	24.591	30.478	23.598	26.975
6530402F18Rik	ENSMUSG00000079499	0	0.762961	0.000702436	1.64571	1.67902e-05	97	79	127	86	103	132	177	139	91	105	204	162	103	112	102	107	160	154	110	111	194	194	205	2.117	1.726	2.526	1.779	2.373	2.654	3.197	3.485	2.172	2.4	3.993	3.41	3.49	2.988	3.335	2.997	4.718	4.449	3.703	4.164
Hipk2	ENSMUSG00000061436	0	-0.549067	0.000702436	4.0111	1.68049e-05	845	740	1036	998	1130	1047	961	624	548	765	967	878	510	461	441	480	547	377	446	368	528	734	623	18.441	16.168	20.607	20.65	26.032	21.052	17.356	15.646	13.082	17.488	18.926	18.483	17.281	12.298	14.42	13.444	16.128	10.891	15.014	13.807
Atp6v1e1	ENSMUSG00000019210	0	0.231727	0.000702436	6.53847	1.67563e-05	3589	4029	4289	3979	3689	4595	4635	3792	3844	4107	5097	4348	2611	3789	3111	3713	3158	3523	2568	2688	4545	4744	4368	78.323	88.031	85.313	82.332	84.984	92.394	83.71	95.079	91.767	93.888	99.759	91.531	88.474	101.076	101.722	103.995	93.114	101.777	86.449	100.848
Reep5	ENSMUSG00000005873	0	0.22451	0.000703643	6.73802	1.68739e-05	4219	4431	4882	4672	4286	5244	5526	4408	4107	4507	6101	5095	2784	4307	3528	3997	3875	4195	3136	2889	5131	6080	4908	92.072	96.814	97.108	96.671	98.738	105.443	99.801	110.525	98.046	103.032	119.409	107.256	94.336	114.894	115.357	111.949	114.255	121.19	105.57	108.389
Mllt3	ENSMUSG00000028496	0	0.280303	0.000719595	7.21994	1.7326e-05	6009	5487	6827	6165	5835	6462	8025	6478	5938	7051	7506	7558	3862	5443	5625	5288	5708	5338	4782	4396	7040	8191	7457	131.135	119.887	135.797	127.563	134.422	129.934	144.934	162.427	141.757	161.189	146.908	159.105	130.865	145.198	183.924	148.108	168.301	154.211	160.981	164.929
Gm47898	ENSMUSG00000114088	0	0.501687	0.000719595	2.76772	1.73386e-05	269	222	236	230	268	317	329	256	258	324	334	361	233	278	251	234	257	258	213	260	403	360	337	5.87	4.851	4.694	4.759	6.174	6.374	5.942	6.419	6.159	7.407	6.537	7.599	7.895	7.416	8.207	6.554	7.578	7.453	7.17	9.755
Ppm1b	ENSMUSG00000061130	0	0.197494	0.00072059	7.09393	1.74038e-05	6046	6175	6722	6326	6168	6945	6663	5470	4678	5009	6326	5995	4221	5706	4474	5459	5672	5483	4355	3797	6430	6385	5455	131.943	134.919	133.708	130.894	142.094	139.646	120.336	137.153	111.677	114.508	123.813	126.202	143.029	152.214	146.289	152.897	167.239	158.4	146.607	142.456
Galnt17	ENSMUSG00000034040	0	-0.674044	0.000720989	2.19971	1.74546e-05	324	332	374	326	357	338	202	168	126	115	160	158	181	173	115	150	187	130	156	94	134	256	140	7.071	7.254	7.439	6.745	8.224	6.796	3.648	4.212	3.008	2.629	3.132	3.326	6.133	4.615	3.76	4.201	5.514	3.756	5.252	3.527
Rpl8	ENSMUSG00000003970	0	-0.222888	0.000727429	8.07554	1.7652e-05	12636	13130	13765	14726	11803	14179	16479	12443	11999	11879	16081	14700	6333	9290	7369	9286	8344	8121	7302	6628	13205	12498	11031	275.758	286.881	273.801	304.703	271.908	285.103	297.616	311.992	286.45	271.559	314.738	309.453	214.595	247.821	240.949	260.085	246.023	234.61	245.814	248.669
Capns1	ENSMUSG00000001794	0	0.212498	0.000733823	6.39438	1.78491e-05	3675	3576	3688	3577	3518	4260	4156	3351	3157	3416	4499	3815	2613	3301	2834	2957	3184	3207	2486	2456	4159	4422	3850	80.2	78.133	73.358	74.014	81.045	85.658	75.059	84.022	75.367	78.091	88.055	80.31	88.542	88.058	92.665	82.821	93.88	92.648	83.689	92.144
Scrn3	ENSMUSG00000008226	0	0.227608	0.000735877	6.52184	1.79411e-05	3533	3832	4399	3956	3752	4283	4993	3600	3915	3619	5137	4251	2589	3419	3120	3596	3141	3630	2754	2539	4688	4992	4180	77.101	83.727	87.501	81.856	86.436	86.12	90.175	90.265	93.462	82.732	100.542	89.489	87.729	91.206	102.017	100.718	92.613	104.868	92.711	95.258
Zfp639	ENSMUSG00000027667	0	-0.204649	0.000742908	5.19812	1.819e-05	1688	1719	1964	1822	1791	2146	2094	1776	1549	1603	2112	1790	861	1226	1055	1208	1235	1171	1057	891	1663	1710	1529	36.838	37.559	39.066	37.7	41.26	43.15	37.818	44.531	36.979	36.645	41.336	37.682	29.175	32.705	34.496	33.834	36.414	33.829	35.583	33.428
Hlcs	ENSMUSG00000040820	0	0.370326	0.000742908	3.69229	1.81973e-05	542	526	500	485	546	572	619	481	454	464	644	681	446	529	466	479	433	512	443	401	731	734	621	11.828	11.493	9.946	10.035	12.578	11.501	11.179	12.06	10.838	10.607	12.604	14.336	15.113	14.112	15.237	13.416	12.767	14.791	14.913	15.045
Fzd7	ENSMUSG00000041075	0	-0.47868	0.000744127	5.37132	1.82696e-05	2107	2014	2188	2361	2199	2417	2876	2037	1598	1880	2605	2961	1023	1330	1151	1076	1201	960	1111	820	1637	2021	1897	45.981	44.004	43.522	48.853	50.659	48.6	51.942	51.075	38.149	42.978	50.985	62.333	34.665	35.479	37.635	30.137	35.412	27.734	37.401	30.765
2510009E07Rik	ENSMUSG00000043391	0	0.300962	0.00074479	5.50878	1.83285e-05	1661	1891	1889	1953	1923	2521	2096	1813	1567	1594	2238	2269	1317	1936	1563	1689	1880	1756	1519	1291	2242	2650	2245	36.248	41.317	37.574	40.411	44.301	50.691	37.854	45.459	37.409	36.44	43.802	47.765	44.627	51.645	51.106	47.306	55.432	50.73	51.136	48.436
Efcab2	ENSMUSG00000026495	0	-0.280577	0.000749925	4.45492	1.84976e-05	1054	1133	1320	1179	1178	1382	1227	876	909	829	1200	970	582	783	669	694	678	751	587	634	844	960	852	23.002	24.755	26.256	24.395	27.138	27.788	22.16	21.965	21.7	18.951	23.486	20.42	19.721	20.887	21.875	19.438	19.991	21.696	19.761	23.786
Map3k20	ENSMUSG00000004085	0	0.237239	0.000752259	9.04991	1.85981e-05	22911	21951	25743	22535	20415	27012	26432	19851	20131	20203	27298	24064	17916	20085	18453	19315	20194	20374	17086	15249	25226	28896	23065	499.991	479.614	512.057	466.283	470.305	543.141	477.371	497.738	480.584	461.849	534.278	506.577	607.087	535.791	603.369	540.98	595.421	588.589	575.182	572.111
Abcb7	ENSMUSG00000031333	0	0.219377	0.000755029	7.17195	1.8745e-05	5942	6269	7266	6265	6182	6768	7409	5318	5482	5176	7312	6184	4014	5995	4903	5828	5030	5778	4491	4281	7676	7731	6331	129.673	136.973	144.529	129.632	142.416	136.087	133.809	133.342	130.871	118.326	143.111	130.181	136.015	159.924	160.316	163.232	148.31	166.922	151.185	160.614
Uqcrc2	ENSMUSG00000030884	0	0.267079	0.000755029	8.56719	1.87529e-05	16015	17911	18117	16537	15657	17689	18659	13955	13849	14777	19170	15027	10703	16407	13161	16866	13676	15728	11779	11593	19625	18248	15825	349.498	391.343	360.367	342.175	360.694	355.68	336.988	349.903	330.615	337.808	375.197	316.337	362.673	437.676	430.333	472.388	403.238	454.37	396.528	434.945
Grpel1	ENSMUSG00000029198	0	0.24211	0.000759601	6.13792	1.89098e-05	2873	3336	3297	3166	2819	3487	3545	2804	2762	2808	3608	3227	2049	3053	2561	2840	2463	2799	1923	1963	3561	3263	2948	62.698	72.889	65.581	65.509	64.942	70.115	64.024	70.307	65.937	64.192	70.616	67.932	69.431	81.442	83.739	79.544	72.622	80.861	64.736	73.648
Mpp1	ENSMUSG00000031402	0	0.297312	0.000772114	4.35149	1.92654e-05	747	722	897	854	768	917	1128	829	741	891	956	819	581	730	657	779	806	700	803	658	1219	1246	1097	16.302	15.775	17.842	17.671	17.693	18.438	20.372	20.786	17.69	20.369	18.711	17.241	19.687	19.474	21.482	21.818	23.765	20.222	27.032	24.687
Psma2	ENSMUSG00000015671	0	0.259189	0.000794618	6.70503	1.98723e-05	3853	4501	4800	4480	4334	4941	5225	4278	4443	4474	5194	4439	2842	3962	3720	4293	3577	4163	3076	3188	5467	5294	4868	84.085	98.344	95.477	92.698	99.843	99.351	94.365	107.265	106.067	102.278	101.657	93.446	96.302	105.691	121.635	120.24	105.468	120.266	103.55	119.607
Slc25a30	ENSMUSG00000022003	0	-1.1944	0.000795084	3.52005	1.99293e-05	1053	678	891	1001	2213	976	753	279	432	383	492	386	350	382	218	402	217	361	273	284	332	378	323	22.98	14.814	17.723	20.712	50.981	19.625	13.599	6.996	10.313	8.756	9.629	8.126	11.86	10.19	7.128	11.259	6.398	10.429	9.19	10.655
Prepl	ENSMUSG00000024127	0	0.478099	0.000802299	3.91719	2.0156e-05	549	526	562	481	481	602	923	568	519	663	746	719	442	611	456	673	486	490	674	644	1035	848	903	11.981	11.493	11.179	9.953	11.081	12.105	16.67	14.242	12.39	15.156	14.601	15.136	14.977	16.299	14.91	18.85	14.33	14.156	22.69	24.162
Cacna2d4	ENSMUSG00000041460	0	-0.914275	0.000808998	2.38001	2.03705e-05	585	453	576	532	886	601	175	155	179	125	329	131	241	270	272	197	211	149	67	75	51	103	98	12.767	9.898	11.457	11.008	20.411	12.085	3.161	3.886	4.273	2.858	6.439	2.758	8.166	7.203	8.894	5.518	6.221	4.304	2.255	2.814
Det1	ENSMUSG00000030610	0	-0.363997	0.000821519	4.25914	2.07326e-05	950	987	1125	1165	918	1261	1223	1012	781	768	1265	1017	428	646	551	656	621	595	474	351	769	830	652	20.732	21.565	22.377	24.106	21.148	25.355	22.088	25.375	18.645	17.557	24.759	21.409	14.503	17.233	18.016	18.373	18.31	17.189	15.957	13.169
Lsp1	ENSMUSG00000018819	0	-0.350005	0.000830158	5.03466	2.11077e-05	1480	1481	1561	1671	1752	1716	2114	1703	1590	1994	2115	1972	573	1068	701	950	994	1021	886	788	1594	1560	1393	32.298	32.359	31.05	34.576	40.361	34.504	38.18	42.701	37.958	45.584	41.395	41.513	19.416	28.49	22.921	26.608	29.308	29.496	29.826	29.564
Vdac1	ENSMUSG00000020402	0	0.248236	0.000830158	10.3782	2.10275e-05	59614	55421	62208	57919	51028	65733	69357	49987	53486	56853	64629	56507	40899	58033	46616	50134	45536	51694	40374	38514	66324	66201	59870	1300.97	1210.91	1237.38	1198.43	1175.54	1321.72	1252.61	1253.36	1276.86	1299.68	1264.92	1189.54	1385.87	1548.1	1524.23	1404.17	1342.63	1493.4	1359.15	1444.96
Otub2	ENSMUSG00000021203	0	-0.787408	0.000830158	4.47005	2.11403e-05	967	1764	1375	1384	1086	1951	1217	1248	1118	798	1899	1289	427	630	560	659	628	528	649	443	579	1004	800	21.103	38.542	27.35	28.637	25.018	39.23	21.979	31.292	26.69	18.243	37.167	27.135	14.469	16.806	18.311	18.457	18.517	15.254	21.848	16.62
Mmut	ENSMUSG00000023921	0	0.248097	0.000830158	6.65193	2.11001e-05	3854	4377	4518	4214	3692	4666	6101	4081	4126	4144	5229	4436	2908	3849	3300	3737	3540	3833	3178	3217	5074	5194	4708	84.107	95.634	89.868	87.194	85.053	93.821	110.186	102.326	98.499	94.734	102.342	93.383	98.538	102.677	107.902	104.667	104.377	110.732	106.984	120.695
Cd59a	ENSMUSG00000032679	0	0.456858	0.000831612	4.23691	2.12267e-05	752	739	858	757	557	834	877	739	692	681	1013	772	504	879	706	750	585	900	639	685	962	1166	1004	16.411	16.147	17.067	15.663	12.832	16.77	15.839	18.529	16.52	15.568	19.827	16.252	17.078	23.448	23.085	21.006	17.249	26	21.511	25.7
Dusp22	ENSMUSG00000069255	0	0.232646	0.000831612	5.05459	2.12722e-05	1300	1492	1646	1618	1401	1728	1575	1333	1220	1182	1620	1378	1016	1421	1103	1365	1252	1426	969	958	1608	1637	1404	28.37	32.599	32.741	33.479	32.275	34.746	28.445	33.423	29.125	27.021	31.707	29.009	34.427	37.907	36.065	38.231	36.915	41.196	32.62	35.942
Psd3	ENSMUSG00000030465	0	0.295546	0.000838939	6.96529	2.15076e-05	5334	5146	6120	5303	6057	6267	6051	4208	4543	4427	5893	4786	4515	4847	4664	4904	5741	4808	4369	3469	5436	6273	5503	116.405	112.437	121.734	109.727	139.536	126.013	109.283	105.51	108.454	101.203	115.338	100.751	152.992	129.299	152.502	137.353	169.274	138.899	147.078	130.15
Acad11	ENSMUSG00000090150	0	0.272616	0.000843583	5.83587	2.16748e-05	2476	2426	2537	2402	2012	2712	3146	2228	2184	2314	2773	2624	1764	2315	1882	2263	2013	2177	1746	1833	3138	2890	2545	54.034	53.006	50.464	49.701	46.351	54.531	56.818	55.864	52.138	52.899	54.273	55.238	59.773	61.755	61.537	63.383	59.353	62.892	58.777	68.77
Tor1b	ENSMUSG00000026848	0	0.221483	0.00085277	5.31021	2.19595e-05	1572	1538	1618	1632	1608	1900	2010	1717	1616	1693	2225	2075	1074	1526	1251	1443	1381	1373	1308	1162	2205	2286	1815	34.306	33.604	32.184	33.769	37.044	38.204	36.301	43.052	38.579	38.703	43.548	43.681	36.393	40.708	40.905	40.416	40.719	39.665	44.032	43.596
Phf23	ENSMUSG00000018572	0	-0.318667	0.00085697	3.96698	2.21166e-05	798	741	920	770	871	917	983	634	653	686	894	791	399	552	409	528	499	432	381	383	705	731	645	17.415	16.19	18.3	15.932	20.065	18.438	17.753	15.897	15.589	15.682	17.497	16.652	13.52	14.725	13.373	14.788	14.713	12.48	12.826	14.369
Asb16	ENSMUSG00000034768	0	0.378561	0.000858301	5.65165	2.22e-05	1693	1809	1934	1933	1483	2255	3075	2217	2211	2316	2865	2901	1536	1747	1734	1615	1554	1950	1620	1415	3011	3093	2844	36.947	39.525	38.469	39.997	34.164	45.342	55.536	55.588	52.783	52.945	56.074	61.07	52.048	46.603	56.698	45.233	45.82	56.334	54.536	53.088
Ppm1k	ENSMUSG00000037826	0	0.354808	0.000877051	5.70093	2.2735e-05	2003	2109	2367	2027	1764	2417	2655	2296	2389	1926	2609	2393	1472	2298	1641	2090	1647	2248	1530	1677	2760	2894	2530	43.712	46.08	47.082	41.942	40.638	48.6	47.95	57.569	57.032	44.029	51.064	50.376	49.879	61.302	53.657	58.537	48.562	64.943	51.506	62.918
Dctn3	ENSMUSG00000028447	0	0.312379	0.000889104	4.40763	2.31209e-05	889	843	977	874	833	1010	1055	797	907	905	1074	913	605	873	830	716	793	879	617	644	1103	1105	962	19.401	18.419	19.434	18.084	19.19	20.308	19.054	19.984	21.653	20.689	21.02	19.22	20.501	23.288	27.139	20.054	23.382	25.394	20.771	24.162
Fam122a	ENSMUSG00000074922	0	-0.801537	0.000889104	1.63821	2.3149e-05	200	215	187	223	212	220	183	184	177	178	215	169	45	82	121	60	110	98	51	38	105	103	116	4.365	4.698	3.72	4.614	4.884	4.424	3.305	4.614	4.225	4.069	4.208	3.558	1.525	2.187	3.956	1.68	3.243	2.831	1.717	1.426
Trdmt1	ENSMUSG00000026723	0	0.331278	0.000896505	3.23071	2.34874e-05	365	372	437	419	377	428	482	370	364	392	472	372	275	352	340	423	342	395	270	264	508	501	424	7.965	8.128	8.692	8.67	8.685	8.606	8.705	9.277	8.69	8.961	9.238	7.831	9.318	9.39	11.117	11.848	10.084	11.411	9.089	9.905
Tcof1	ENSMUSG00000024613	0	-0.52182	0.000896505	3.3245	2.34953e-05	475	485	519	569	598	641	649	410	471	478	620	686	245	299	242	251	268	288	273	188	426	560	414	10.366	10.597	10.323	11.773	13.776	12.889	11.721	10.28	11.244	10.927	12.135	14.441	8.302	7.976	7.913	7.03	7.902	8.32	9.19	7.053
Kank1	ENSMUSG00000032702	0	-0.389635	0.000896505	4.90978	2.3472e-05	1511	1736	1549	1794	1766	2094	1685	1397	978	1359	1843	1705	779	1063	841	931	1043	927	755	560	1090	1346	1084	32.975	37.93	30.811	37.121	40.684	42.105	30.432	35.028	23.348	31.067	36.071	35.892	26.397	28.357	27.499	26.076	30.753	26.78	25.416	21.01
Gm6123	ENSMUSG00000103922	0	0.287058	0.000900984	3.97373	2.36641e-05	657	721	727	727	652	756	843	572	523	615	767	645	431	710	564	670	585	670	466	433	818	760	680	14.338	15.753	14.461	15.043	15.02	15.201	15.225	14.342	12.485	14.059	15.012	13.578	14.605	18.94	18.441	18.766	17.249	19.356	15.687	16.245
Dlst	ENSMUSG00000004789	0	0.265003	0.000944069	7.63391	2.48496e-05	9098	9221	9339	8640	7997	10155	10358	7593	6770	7091	9662	8298	6833	8641	7057	7867	7261	8331	6102	5622	9935	9372	7762	198.547	201.472	185.763	178.775	184.229	204.191	187.069	190.385	161.619	162.103	189.105	174.683	231.537	230.509	230.747	220.341	214.091	240.676	205.417	210.926
Pdhx	ENSMUSG00000010914	0	0.255777	0.000944789	6.44126	2.49225e-05	3896	4265	4563	4001	3564	4320	4150	3289	3070	3111	4328	3406	2775	3891	3211	3726	3248	3821	2522	2421	3965	3903	3319	85.023	93.187	90.763	82.787	82.105	86.864	74.95	82.467	73.29	71.119	84.708	71.701	94.031	103.797	104.992	104.359	95.767	110.386	84.9	90.831
Lancl1	ENSMUSG00000026000	0	0.297114	0.000948332	5.21489	2.50701e-05	1546	1541	1773	1718	1664	1930	1798	1397	1103	1193	2047	1647	1121	1613	1411	1450	1566	1557	1046	998	1882	1996	1579	33.739	33.67	35.267	35.548	38.334	38.807	32.473	35.028	26.332	27.272	40.064	34.671	37.985	43.029	46.136	40.612	46.174	44.981	35.212	37.443
Adhfe1	ENSMUSG00000025911	0	0.439134	0.000957053	5.33352	2.53757e-05	1253	1481	1477	1634	1006	1710	2528	1949	2067	2082	2499	2256	1037	1460	1379	1375	1394	1507	1123	1156	2333	2550	2242	27.344	32.359	29.379	33.81	23.175	34.384	45.657	48.869	49.345	47.595	48.911	47.492	35.139	38.947	45.09	38.511	41.102	43.536	37.805	43.371
Rab35	ENSMUSG00000029518	0	-0.255895	0.000957053	4.7268	2.54099e-05	1269	1269	1394	1446	1475	1624	1493	1189	1116	1116	1424	1399	671	946	822	782	905	820	690	613	1113	1245	993	27.694	27.727	27.728	29.92	33.98	32.654	26.964	29.813	26.642	25.512	27.871	29.451	22.737	25.236	26.877	21.902	26.684	23.689	23.228	22.998
Sugt1	ENSMUSG00000022024	0	0.276119	0.000963981	6.94852	2.56489e-05	4365	4877	5316	4862	4879	5419	6410	5437	5541	5820	6591	6338	3124	4653	4105	4550	4085	4610	3541	3564	6952	7146	6709	95.258	106.559	105.741	100.602	112.399	108.962	115.767	136.326	132.279	133.048	128.999	133.423	105.857	124.124	134.224	127.438	120.446	133.179	119.204	133.714
Prpf19	ENSMUSG00000024735	0	0.224548	0.000968769	7.40851	2.58316e-05	6924	6985	7592	6852	6461	8127	9655	6900	6729	7656	9011	8315	5157	6892	5367	5584	5847	6323	5277	5253	8682	8919	7834	151.104	152.617	151.013	141.778	148.843	163.413	174.373	173.008	160.64	175.019	176.364	175.041	174.746	183.852	175.488	156.398	172.399	182.667	177.645	197.082
Ppa2	ENSMUSG00000028013	0	0.288395	0.000970168	4.97589	2.59797e-05	1276	1206	1463	1320	1211	1534	1503	1215	1321	1185	1524	1326	906	1153	1029	1380	1286	1164	979	1032	1849	1721	1409	27.846	26.35	29.101	27.313	27.898	30.845	27.145	30.465	31.536	27.09	29.828	27.914	30.7	30.758	33.646	38.651	37.918	33.627	32.957	38.718
Eps15	ENSMUSG00000028552	0	-0.202064	0.000970168	6.62532	2.59265e-05	4615	4762	5628	5132	5506	5686	5501	4211	4062	3882	5322	4653	2589	3406	3080	3370	3301	3234	2806	2540	3751	4624	3911	100.714	104.046	111.947	106.189	126.843	114.331	99.35	105.585	96.972	88.744	104.163	97.951	87.729	90.859	100.709	94.388	97.33	93.428	94.461	95.296
Atp6v0e2	ENSMUSG00000039347	0	0.35523	0.000982904	4.98596	2.63769e-05	1167	1272	1374	1158	979	1569	1753	1210	1407	1369	1625	1477	1036	1224	1059	1197	1027	1204	968	1059	1839	1786	1582	25.468	27.792	27.33	23.961	22.553	31.549	31.66	30.339	33.589	31.296	31.805	31.093	35.105	32.652	34.627	33.526	30.281	34.783	32.587	39.731
Cfap36	ENSMUSG00000020462	0	0.373622	0.000991529	3.58512	2.6665e-05	423	455	487	449	428	543	536	456	492	467	584	486	299	381	449	479	449	485	504	429	723	826	691	9.231	9.941	9.687	9.29	9.86	10.918	9.68	11.434	11.745	10.676	11.43	10.231	10.132	10.164	14.681	13.416	13.239	14.011	16.967	16.095
Atp5pb	ENSMUSG00000000563	0	0.276806	0.000994406	9.31954	2.68559e-05	25598	30396	29949	28030	24905	30119	32122	24951	24974	25922	33085	26030	17388	26694	22943	28402	22571	26487	19125	18598	33299	29981	27297	558.63	664.131	595.718	579.983	573.742	605.615	580.134	625.614	596.201	592.588	647.542	547.964	589.195	712.093	750.182	795.492	665.507	765.189	643.823	697.758
Tnfrsf21	ENSMUSG00000023915	0	-0.414276	0.000994406	4.38474	2.68303e-05	1166	1016	1291	1128	1338	1158	1417	851	864	914	1148	1190	643	717	496	620	634	636	451	524	853	846	760	25.446	22.199	25.679	23.34	30.824	23.284	25.592	21.338	20.626	20.894	22.469	25.051	21.788	19.127	16.218	17.365	18.694	18.374	15.182	19.659
Hif1an	ENSMUSG00000036450	0	0.259414	0.00100752	7.52759	2.72675e-05	6851	7484	7903	8311	7382	9391	10187	7175	6643	6572	10052	9063	5526	6904	6612	7039	6685	6872	5652	5318	10114	10600	8419	149.511	163.52	157.199	171.967	170.061	188.829	183.981	179.904	158.587	150.239	196.738	190.787	187.249	184.172	216.197	197.15	197.108	198.527	190.269	199.52
Prkg1	ENSMUSG00000052920	0	0.448681	0.00100862	6.43871	2.73551e-05	3968	4156	4221	4019	3852	4267	3833	3178	2125	3226	3000	2949	2618	4206	3438	4180	3869	5260	2414	2484	4831	3794	3604	86.594	90.806	83.96	83.159	88.739	85.798	69.225	79.684	50.73	73.748	58.716	62.08	88.711	112.2	112.414	117.075	114.078	151.957	81.265	93.195
Dcaf5	ENSMUSG00000049106	0	-0.303169	0.00101808	5.63864	2.76695e-05	2607	2434	2804	2951	3155	3162	2849	2010	1738	1981	2498	2581	1478	1724	1380	1814	1684	1639	1264	1108	1962	2282	1698	56.893	53.181	55.775	61.061	72.682	63.58	51.454	50.398	41.491	45.286	48.891	54.333	50.082	45.99	45.123	50.807	49.653	47.349	42.551	41.57
Tmem126b	ENSMUSG00000030614	0	0.290468	0.00102053	5.37824	2.77945e-05	1631	1712	1881	1687	1880	2256	1958	1731	1693	1634	2170	1783	1209	1693	1493	1870	1477	1644	1080	1139	2122	2112	1882	35.594	37.406	37.415	34.907	43.31	45.362	35.362	43.403	40.417	37.354	42.471	37.534	40.967	45.163	48.818	52.376	43.549	47.494	36.357	42.733
Snph	ENSMUSG00000027457	0	-1.79004	0.00102065	-1.10277	2.79726e-05	36	28	63	46	38	69	43	20	32	33	22	32	8	8	2	20	9	17	8	4	10	17	10	0.786	0.612	1.253	0.952	0.875	1.387	0.777	0.501	0.764	0.754	0.431	0.674	0.271	0.213	0.065	0.56	0.265	0.491	0.269	0.15
Klhl33	ENSMUSG00000090799	0	0.455433	0.00102065	7.5278	2.79236e-05	7115	6058	6414	5813	5037	6732	14142	7809	9966	10419	12074	11322	5475	7480	5998	5737	5085	6002	5734	6086	11038	10794	9864	155.272	132.363	127.581	120.28	116.038	135.363	255.409	195.8	237.917	238.183	236.313	238.342	185.521	199.538	196.12	160.684	149.931	173.393	193.029	228.334
Rps6ka2	ENSMUSG00000023809	0	0.28007	0.00102065	7.06399	2.78618e-05	5675	5545	5791	6159	5028	6791	7112	5412	4346	5017	6409	6284	4797	5396	4732	4876	5311	4928	4342	3564	6928	7120	5991	123.847	121.154	115.189	127.439	115.831	136.549	128.445	135.699	103.751	114.691	125.437	132.286	162.547	143.945	154.725	136.569	156.595	142.366	146.169	133.714
Rbm38	ENSMUSG00000027510	0	-0.399735	0.00103957	4.27649	2.87753e-05	1020	940	1005	1112	944	1060	1392	983	835	800	1296	1168	567	526	543	584	561	522	507	505	771	847	667	22.26	20.538	19.991	23.009	21.747	21.314	25.14	24.647	19.934	18.288	25.365	24.588	19.213	14.032	17.755	16.357	16.541	15.08	17.068	18.947
Atpif1	ENSMUSG00000054428	0	0.528093	0.00103957	3.04584	2.89275e-05	267	261	346	259	283	347	411	325	446	465	428	376	199	275	305	358	298	337	282	275	490	495	439	5.827	5.703	6.882	5.359	6.52	6.977	7.423	8.149	10.647	10.63	8.377	7.915	6.743	7.336	9.973	10.027	8.787	9.736	9.493	10.317
Lin28a	ENSMUSG00000050966	0	1.59235	0.00103957	-1.59379	2.88747e-05	11	10	6	10	14	9	9	4	5	4	14	14	12	22	20	19	27	25	6	20	32	34	35	0.24	0.218	0.119	0.207	0.323	0.181	0.163	0.1	0.119	0.091	0.274	0.295	0.407	0.587	0.654	0.532	0.796	0.722	0.202	0.75
Cnksr1	ENSMUSG00000028841	0	-0.384662	0.00103957	5.06245	2.87423e-05	1945	1991	2128	2140	2163	2102	1979	1355	1189	1349	1623	1747	1135	1249	995	1089	1344	1012	795	625	928	1387	976	42.446	43.502	42.328	44.28	49.83	42.266	35.741	33.975	28.385	30.839	31.765	36.777	38.46	33.319	32.534	30.501	39.628	29.236	26.763	23.449
Lrtm1	ENSMUSG00000045776	0	-0.661792	0.00103957	5.01409	2.87299e-05	1494	1956	1837	1750	1117	1739	2917	2030	2137	2016	2981	2602	446	946	735	909	574	816	794	883	1701	1075	964	32.604	42.737	36.54	36.21	25.733	34.967	52.682	50.9	51.016	46.087	58.344	54.775	15.113	25.236	24.033	25.46	16.924	23.574	26.729	33.128
Acbd4	ENSMUSG00000056938	0	-0.391681	0.00103957	3.80846	2.89659e-05	650	721	696	741	774	859	870	649	597	652	797	825	267	514	382	428	463	327	420	326	585	701	591	14.185	15.753	13.844	15.332	17.831	17.272	15.713	16.273	14.252	14.905	15.599	17.367	9.047	13.712	12.49	11.988	13.652	9.447	14.139	12.231
Ppp3r1	ENSMUSG00000033953	0	0.232807	0.00103957	6.75396	2.87211e-05	4051	4400	5276	4572	4290	5192	5850	4344	3862	4211	5861	4847	3217	3719	3750	4194	4081	3988	3719	3243	5331	6038	4940	88.406	96.137	104.945	94.602	98.83	104.398	105.653	108.92	92.197	96.265	114.712	102.035	109.009	99.209	122.616	117.467	120.328	115.21	125.196	121.671
Nemf	ENSMUSG00000020982	0	0.213045	0.00103957	6.65075	2.87934e-05	3985	4307	5019	4613	4158	5039	5038	3903	4079	3816	5552	4522	2924	3910	3745	3934	3635	3858	3088	2793	4542	5046	4264	86.965	94.105	99.833	95.45	95.789	101.321	90.988	97.863	97.377	87.235	108.664	95.194	99.08	104.304	122.453	110.185	107.178	111.455	103.954	104.788
Rgma	ENSMUSG00000070509	0	-0.511287	0.0010537	2.78773	2.94197e-05	273	308	300	328	320	405	538	376	323	376	462	428	126	199	143	153	161	160	195	226	354	463	412	5.958	6.73	5.967	6.787	7.372	8.144	9.716	9.428	7.711	8.596	9.042	9.01	4.27	5.309	4.676	4.285	4.747	4.622	6.564	8.479
Npepl1	ENSMUSG00000039263	0	-0.239963	0.0010676	6.10505	2.98689e-05	3095	3396	3456	3843	3648	4034	4332	3157	2944	2961	4124	3917	1699	2443	2106	2151	2277	2048	1672	1618	2847	2969	2672	67.543	74.2	68.744	79.517	84.04	81.113	78.237	79.158	70.282	67.69	80.715	82.458	57.571	65.17	68.861	60.246	67.137	59.165	56.286	60.704
Tgfb3	ENSMUSG00000021253	0	-0.324478	0.00107428	5.19382	3.01171e-05	1613	1674	1784	1788	2024	1897	2480	1770	1596	1818	2542	2010	903	1213	833	1060	1174	900	1176	1004	1609	1748	1419	35.201	36.576	35.486	36.996	46.627	38.144	44.79	44.38	38.101	41.56	49.752	42.313	30.598	32.358	27.237	29.689	34.615	26	39.589	37.668
Fxr1	ENSMUSG00000027680	0	0.225991	0.00107979	9.23733	3.03331e-05	22642	24494	27656	25521	24979	29012	30740	24703	26382	26454	33305	27824	15812	21622	20998	23751	20881	23101	18438	17630	32878	30239	27941	494.12	535.177	550.108	528.068	575.447	583.356	555.175	619.395	629.813	604.749	651.848	585.73	535.792	576.792	686.585	665.225	615.677	667.37	620.696	661.441
Sorbs2	ENSMUSG00000031626	0	-0.509681	0.00108737	6.30873	3.06084e-05	4386	3927	5474	4887	4713	5024	5723	3309	3730	3950	4585	4171	2364	2792	2131	2262	2860	1841	2056	1834	1888	2989	2628	95.716	85.802	108.884	101.119	108.574	101.02	103.359	82.969	89.046	90.299	89.738	87.805	80.105	74.48	69.679	63.355	84.327	53.185	69.213	68.808
Adi1	ENSMUSG00000020629	0	-0.30453	0.00109213	4.64322	3.08046e-05	1287	1384	1422	1507	1504	1614	1432	907	933	928	1231	1185	652	871	794	896	752	961	581	551	1007	1128	986	28.086	30.239	28.285	31.182	34.648	32.453	25.862	22.742	22.273	21.214	24.093	24.946	22.093	23.235	25.962	25.095	22.173	27.763	19.559	20.672
Gid4	ENSMUSG00000018415	0	-0.246717	0.00110182	6.47881	3.11407e-05	4018	4268	4623	4592	4512	5288	6062	4100	3989	3954	5459	5308	2321	2861	2775	2708	2735	2673	2364	2052	3394	3941	3516	87.686	93.253	91.957	95.015	103.944	106.328	109.482	102.802	95.229	90.39	106.844	111.74	78.647	76.32	90.736	75.846	80.642	77.221	79.582	76.987
Cacna1s	ENSMUSG00000026407	0	-0.270945	0.00114369	9.49765	3.23896e-05	34557	33827	37757	39119	29885	41097	53062	34483	32738	34882	47711	43488	18955	23406	19832	22259	20830	21164	19617	16614	32606	30073	25880	754.144	739.096	751.028	809.431	688.467	826.354	958.318	864.616	781.549	797.417	933.803	915.476	642.293	624.382	648.459	623.437	614.174	611.412	660.386	623.323
Prune1	ENSMUSG00000015711	0	0.326789	0.00115645	6.00611	3.28828e-05	2561	2669	2962	2654	2560	3642	3227	2539	2037	2367	2978	3199	2283	2719	2450	2377	2663	2431	1932	1540	3269	3526	2892	55.889	58.316	58.917	54.915	58.975	73.231	58.281	63.662	48.629	54.111	58.286	67.343	77.36	72.532	80.109	66.576	78.519	70.23	65.039	57.778
Nkain1	ENSMUSG00000078532	0	-0.423925	0.00115645	3.10542	3.28174e-05	419	461	478	506	445	576	548	393	446	471	517	541	190	297	235	285	202	294	176	186	378	320	260	9.144	10.073	9.508	10.47	10.252	11.582	9.897	9.854	10.647	10.767	10.119	11.389	6.438	7.923	7.684	7.982	5.956	8.493	5.925	6.978
Serpinb9	ENSMUSG00000045827	0	0.513677	0.00115685	3.11631	3.29604e-05	237	317	354	345	318	488	375	373	311	378	444	412	223	362	311	391	395	350	243	321	489	444	424	5.172	6.926	7.041	7.139	7.326	9.812	6.773	9.352	7.424	8.641	8.69	8.673	7.556	9.657	10.169	10.951	11.647	10.111	8.18	12.043
Eola1	ENSMUSG00000045237	0	0.355296	0.00115926	4.12737	3.31614e-05	652	711	705	702	724	866	831	719	679	860	823	742	498	768	585	726	579	728	494	552	969	897	854	14.229	15.535	14.023	14.525	16.679	17.413	15.008	18.028	16.21	19.66	16.108	15.62	16.875	20.487	19.128	20.334	17.072	21.031	16.63	20.71
Tfdp2	ENSMUSG00000032411	0	-0.315022	0.00115926	6.15874	3.31319e-05	3842	3726	4744	3967	3746	4153	4223	2831	3388	2776	3834	3191	1936	2743	2186	2473	2105	2201	1766	1865	2860	2765	2498	83.845	81.411	94.363	82.083	86.297	83.506	76.269	70.984	80.881	63.461	75.039	67.175	65.602	73.173	71.477	69.265	62.066	63.585	59.451	69.971
Scin	ENSMUSG00000002565	0	0.574959	0.00116126	3.01767	3.3285e-05	297	298	318	290	253	305	457	252	238	365	482	356	275	299	275	347	408	290	261	224	519	555	511	6.481	6.511	6.325	6.001	5.828	6.133	8.254	6.319	5.682	8.344	9.434	7.494	9.318	7.976	8.992	9.719	12.03	8.378	8.786	8.404
Erbin	ENSMUSG00000021709	0	-0.206297	0.00116509	7.04063	3.34612e-05	6328	6970	7691	6675	7446	7396	6901	5523	4832	5057	6828	5996	3436	4860	3769	4361	4623	4706	3761	3478	5146	6271	5323	138.097	152.29	152.982	138.116	171.535	148.714	124.634	138.482	115.354	115.605	133.638	126.223	116.429	129.646	123.237	122.144	136.309	135.953	126.61	130.487
Atp5h	ENSMUSG00000034566	0	0.336743	0.00116718	7.47221	3.35878e-05	7526	8014	8392	7498	6470	8196	8573	6973	7581	8286	8441	7065	5037	7718	6638	7391	6419	7708	5227	5522	8454	8126	7365	164.241	175.1	166.926	155.145	149.051	164.8	154.831	174.839	180.98	189.421	165.208	148.727	170.68	205.887	217.047	207.009	189.265	222.678	175.962	207.174
Cab39	ENSMUSG00000036707	0	-0.206981	0.00116915	8.08004	3.3738e-05	13805	13951	16414	14461	14615	15039	14317	10562	11032	9971	14071	12019	7584	9808	8119	10208	9018	9102	7841	6863	11339	11221	10254	301.269	304.82	326.492	299.22	336.689	302.395	258.57	264.828	263.365	227.941	275.399	253.015	256.985	261.64	265.472	285.909	265.896	262.95	263.959	257.485
Zfp358	ENSMUSG00000047264	0	-0.440583	0.00116915	3.68655	3.37781e-05	775	586	763	762	725	823	847	510	566	597	707	715	352	447	346	352	368	411	318	228	527	561	518	16.913	12.804	15.177	15.767	16.702	16.548	15.297	12.788	13.512	13.648	13.837	15.052	11.928	11.924	11.313	9.859	10.85	11.873	10.705	8.554
Sdf4	ENSMUSG00000029076	0	0.163361	0.00116985	6.53668	3.38651e-05	3717	4017	4198	4258	3831	4631	4678	3680	3757	3806	4969	4304	2629	3556	2944	3544	3490	3304	2879	2749	4521	4960	4153	81.117	87.769	83.503	88.104	88.256	93.117	84.486	92.271	89.69	87.007	97.254	90.605	89.084	94.86	96.262	99.261	102.903	95.45	96.919	103.137
Hspa1l	ENSMUSG00000007033	0	0.534407	0.00118783	2.84035	3.44535e-05	277	223	294	294	350	268	301	308	229	239	319	332	244	235	275	348	339	299	272	208	376	443	361	6.045	4.872	5.848	6.083	8.063	5.389	5.436	7.723	5.467	5.464	6.243	6.989	8.268	6.269	8.992	9.747	9.995	8.638	9.157	7.804
Iscu	ENSMUSG00000025825	0	0.22253	0.0011936	5.04041	3.47572e-05	1311	1401	1447	1489	1362	1535	1832	1463	1246	1315	1848	1555	880	1268	1132	1265	1248	1218	912	898	1670	1770	1462	28.61	30.611	28.782	30.81	31.377	30.865	33.087	36.683	29.746	30.061	36.169	32.735	29.819	33.825	37.014	35.431	36.797	35.187	30.702	33.691
Gm5865	ENSMUSG00000104923	0	-0.397398	0.0011936	2.73786	3.47118e-05	307	339	408	437	374	388	345	267	301	271	372	317	164	208	172	233	203	224	157	163	318	296	277	6.7	7.407	8.116	9.042	8.616	7.802	6.231	6.695	7.186	6.195	7.281	6.673	5.557	5.549	5.624	6.526	5.985	6.471	5.285	6.115
Ptcd3	ENSMUSG00000063884	0	0.2522	0.00119566	6.40733	3.48853e-05	3385	3809	4216	3775	3594	4032	4136	3281	3179	3095	4295	3540	2283	3632	2894	3715	2903	3663	2653	2444	4500	4158	3784	73.871	83.224	83.861	78.11	82.796	81.073	74.698	82.267	75.892	70.753	84.062	74.521	77.36	96.888	94.627	104.051	85.595	105.821	89.31	91.694
Tdrkh	ENSMUSG00000041912	0	-0.583288	0.00119638	1.81645	3.49747e-05	173	176	165	213	198	217	218	200	157	187	230	212	61	97	62	102	100	114	109	70	154	174	158	3.775	3.845	3.282	4.407	4.561	4.363	3.937	5.015	3.748	4.275	4.502	4.463	2.067	2.588	2.027	2.857	2.949	3.293	3.669	2.626
Cul3	ENSMUSG00000004364	0	-0.185589	0.00119719	8.17865	3.52033e-05	12908	13776	16163	15022	15624	16545	16200	12837	13233	12668	16746	14423	7646	10187	8881	9546	8806	9957	7723	6874	12055	12788	10863	281.694	300.996	321.5	310.828	359.934	332.677	292.578	321.871	315.909	289.596	327.754	303.622	259.086	271.75	290.388	267.367	259.645	287.65	259.987	257.898
Cd55	ENSMUSG00000026399	0	0.307843	0.00119719	6.6093	3.51496e-05	3153	3683	3884	3510	3750	4332	5264	4571	4353	4754	5560	5093	2472	2989	3456	3340	3444	3568	3256	3225	4998	6123	5386	68.808	80.471	77.257	72.627	86.39	87.105	95.07	114.612	103.919	108.678	108.821	107.214	83.764	79.735	113.003	93.548	101.547	103.077	109.61	120.995
Fbxo17	ENSMUSG00000030598	0	-0.752709	0.00119719	1.44281	3.51454e-05	157	179	163	184	187	165	108	126	138	105	185	150	51	69	101	60	70	81	72	66	94	116	112	3.426	3.911	3.242	3.807	4.308	3.318	1.951	3.159	3.294	2.4	3.621	3.158	1.728	1.841	3.302	1.68	2.064	2.34	2.424	2.476
Eya1	ENSMUSG00000025932	0	-0.314998	0.001209	4.65646	3.56196e-05	1051	1178	1421	1393	1272	1441	1465	1222	1194	1292	1485	1542	656	747	724	721	744	778	591	611	1014	1197	1066	22.936	25.738	28.265	28.823	29.303	28.975	26.458	30.64	28.504	29.536	29.065	32.461	22.229	19.927	23.673	20.194	21.937	22.476	19.895	22.923
Bckdha	ENSMUSG00000060376	0	0.475655	0.0012165	5.33527	3.59102e-05	1730	1764	1572	1588	1376	1672	1880	1561	1935	2190	1620	1693	1397	1982	1505	1576	1567	1517	1286	1035	2005	2193	1811	37.754	38.542	31.269	32.858	31.699	33.62	33.953	39.14	46.194	50.064	31.707	35.64	47.338	52.872	49.21	44.141	46.203	43.825	43.292	38.831
1110002O04Rik	ENSMUSG00000102531	0	1.31799	0.00122277	-0.789002	3.63287e-05	9	22	22	10	16	20	35	24	33	33	28	20	21	34	32	16	27	37	21	16	21	34	37	0.196	0.481	0.438	0.207	0.369	0.402	0.632	0.602	0.788	0.754	0.548	0.421	0.712	0.907	1.046	0.448	0.796	1.069	0.707	0.6
Angptl6	ENSMUSG00000038742	0	-0.792806	0.00122277	1.32044	3.62586e-05	119	148	161	195	169	174	158	82	117	89	148	133	39	66	68	90	49	79	63	65	92	152	93	2.597	3.234	3.202	4.035	3.893	3.499	2.854	2.056	2.793	2.035	2.897	2.8	1.322	1.761	2.223	2.521	1.445	2.282	2.121	2.439
Gfm2	ENSMUSG00000021666	0	0.228763	0.00122277	6.21087	3.63745e-05	3065	3377	3482	3472	3078	3544	3784	2779	2761	2953	3801	3373	2429	3347	2468	2671	2772	2868	2175	2152	3672	3548	2939	66.888	73.785	69.261	71.841	70.909	71.261	68.34	69.68	65.913	67.507	74.393	71.006	82.307	89.285	80.698	74.81	81.733	82.854	73.219	80.739
Rnf14	ENSMUSG00000060450	0	0.206113	0.00122277	6.5081	3.61801e-05	3747	3873	4103	3995	3620	4427	4885	3566	3291	3466	4994	4127	2683	3416	3239	3396	3282	3257	2912	2718	4352	5132	4405	81.771	84.622	81.613	82.663	83.395	89.015	88.225	89.413	78.566	79.234	97.743	86.878	90.914	91.126	105.908	95.116	96.77	94.092	98.029	101.974
Prkacb	ENSMUSG00000005034	0	-0.241523	0.00123903	5.70139	3.69925e-05	2679	2716	3110	2892	2646	3209	2735	2033	1864	1829	2836	2383	1388	1976	1661	1729	1658	1796	1476	1157	2259	2572	2049	58.464	59.343	61.861	59.84	60.956	64.525	49.395	50.975	44.499	41.812	55.506	50.165	47.033	52.712	54.311	48.426	48.886	51.885	49.688	43.408
Hsbp1l1	ENSMUSG00000078963	0	0.931351	0.00123903	0.951542	3.69998e-05	34	65	47	46	52	55	113	72	117	129	151	104	64	65	53	85	55	82	80	90	167	132	107	0.742	1.42	0.935	0.952	1.198	1.106	2.041	1.805	2.793	2.949	2.955	2.189	2.169	1.734	1.733	2.381	1.622	2.369	2.693	3.377
Serinc1	ENSMUSG00000019877	0	0.172652	0.00124472	7.99847	3.72406e-05	10254	11094	12137	11231	11055	12660	13272	10271	9494	9312	12978	11283	7004	9788	8545	9841	8813	9964	8107	7973	13038	13862	12078	223.775	242.396	241.418	232.386	254.676	254.56	239.697	257.532	226.649	212.876	254.006	237.521	237.332	261.106	279.401	275.63	259.852	287.852	272.914	299.13
Lpin1	ENSMUSG00000020593	0	-0.452973	0.00124796	7.69935	3.74088e-05	11312	11934	13624	12403	11350	13570	11677	8192	10732	7583	10446	10710	7690	7149	5366	7076	6039	5763	5859	5109	7434	7216	6506	246.864	260.75	270.996	256.637	261.472	272.858	210.891	205.404	256.203	173.351	204.45	225.459	260.577	190.708	175.455	198.187	178.06	166.489	197.237	191.679
Pmpca	ENSMUSG00000026926	0	0.204241	0.00127308	6.4078	3.83073e-05	3411	3539	3543	3700	3187	4094	4889	3399	3472	3617	4521	4196	2413	3160	2673	3185	3003	3015	2605	2403	4623	4639	4104	74.439	77.325	70.474	76.559	73.42	82.32	88.297	85.225	82.887	82.686	88.485	88.331	81.765	84.297	87.401	89.206	88.544	87.101	87.695	90.156
Timm23	ENSMUSG00000013701	0	-0.413611	0.00127308	4.69898	3.8306e-05	1393	1511	1572	1621	1178	1651	1566	1027	1118	1123	1499	1333	533	817	780	909	786	904	675	445	1304	1140	939	30.4	33.014	31.269	33.541	27.138	33.197	28.283	25.751	26.69	25.672	29.339	28.061	18.061	21.794	25.504	25.46	23.175	26.116	22.723	16.695
Pick1	ENSMUSG00000068206	0	0.358599	0.00129268	3.72326	3.8971e-05	554	529	580	493	485	554	757	564	552	555	697	754	399	507	455	568	475	485	332	339	710	699	646	12.09	11.558	11.537	10.201	11.173	11.14	13.672	14.142	13.178	12.688	13.642	15.873	13.52	13.525	14.877	15.909	14.005	14.011	11.176	12.719
Rab2a	ENSMUSG00000047187	0	-0.231607	0.00129687	7.59945	3.92706e-05	8656	9507	11300	10623	10259	11157	10224	8832	8627	8456	10999	9317	4765	6711	5735	6793	5689	6862	4846	4482	8529	8567	8017	188.901	207.721	224.769	219.806	236.339	224.338	184.649	221.451	205.951	193.308	215.273	196.134	161.463	179.024	187.521	190.26	167.74	198.238	163.136	168.155
Klhl7	ENSMUSG00000028986	0	0.228184	0.00129687	6.40234	3.91928e-05	3325	3455	4081	3457	3277	3864	4470	3375	3252	3292	4172	3994	2244	3439	2764	3241	2613	3287	2867	2715	4636	4845	4232	72.562	75.489	81.176	71.531	75.493	77.695	80.73	84.624	77.635	75.256	81.655	84.079	76.038	91.739	90.376	90.775	77.044	94.959	96.515	101.861
Vamp1	ENSMUSG00000030337	0	0.312736	0.00129687	4.42895	3.93192e-05	966	813	901	948	893	1180	1051	812	774	857	1033	958	717	877	820	858	777	876	710	518	1107	1089	987	21.081	17.763	17.922	19.616	20.572	23.727	18.981	20.36	18.478	19.591	20.218	20.167	24.296	23.395	26.812	24.031	22.91	25.307	23.901	19.434
Hrc	ENSMUSG00000038239	0	0.267472	0.00130482	8.97655	3.96348e-05	22191	20499	21758	21050	18662	23844	25955	18225	20869	21865	23213	21748	16670	20207	16757	17859	18757	18346	16550	16007	27982	27251	22869	484.278	447.889	432.79	435.556	429.921	479.441	468.756	456.968	498.202	499.843	454.326	457.822	564.866	539.045	547.914	500.2	553.051	530.002	557.138	600.549
H2az2	ENSMUSG00000041126	0	0.270822	0.0013157	5.09514	4.00404e-05	1240	1343	1362	1412	1165	1665	1951	1582	1493	1461	1964	1848	928	1313	1122	1244	1171	1156	982	1063	1691	1938	1797	27.061	29.344	27.092	29.216	26.838	33.479	35.236	39.667	35.642	33.399	38.44	38.903	31.445	35.026	36.687	34.842	34.527	33.396	33.058	39.882
Ces1d	ENSMUSG00000056973	0	-0.606453	0.00132486	5.28727	4.0395e-05	1703	2424	2239	2018	1773	2782	3315	2262	2118	2514	2664	2025	699	1375	722	1387	846	1025	783	846	1938	1472	1471	37.165	52.963	44.536	41.755	40.845	55.939	59.87	56.717	50.563	57.471	52.14	42.629	23.686	36.68	23.608	38.848	24.944	29.611	26.359	31.74
Kcnh7	ENSMUSG00000059742	0	-0.805179	0.00132868	1.65631	4.06994e-05	144	175	200	154	187	213	208	133	222	212	212	149	71	70	68	80	65	75	97	116	93	146	119	3.143	3.824	3.978	3.186	4.308	4.283	3.757	3.335	5.3	4.846	4.149	3.137	2.406	1.867	2.223	2.241	1.917	2.167	3.265	4.352
Pthlh	ENSMUSG00000048776	0	-0.965383	0.00132868	0.391757	4.0739e-05	79	91	101	113	177	130	62	54	30	67	56	53	27	44	53	27	43	41	22	33	38	39	38	1.724	1.988	2.009	2.338	4.078	2.614	1.12	1.354	0.716	1.532	1.096	1.116	0.915	1.174	1.733	0.756	1.268	1.184	0.741	1.238
Ywhae	ENSMUSG00000020849	0	0.240074	0.00132868	7.24398	4.06113e-05	6115	6787	7287	6684	5807	7081	7326	5770	6130	6427	7831	6474	4397	5651	5316	6243	5529	6006	4448	4169	8165	7787	7205	133.449	148.291	144.946	138.302	133.777	142.381	132.31	144.675	146.341	146.924	153.269	136.286	148.993	150.747	173.821	174.856	163.023	173.509	149.737	156.412
Micu1	ENSMUSG00000020111	0	0.239663	0.00134386	5.88296	4.12811e-05	2402	2574	2605	2767	2301	2847	2930	2309	2112	2447	3189	2746	1928	2463	2019	2067	2327	2139	1885	1552	2849	3257	2566	52.419	56.24	51.816	57.253	53.009	57.246	52.917	57.895	50.419	55.939	62.415	57.807	65.331	65.703	66.017	57.893	68.612	61.794	63.457	58.228
Gramd1b	ENSMUSG00000040111	0	0.81164	0.0013644	3.67624	4.19899e-05	338	368	275	351	206	329	734	500	639	471	898	561	402	302	313	580	419	419	770	844	1153	1713	1409	7.376	8.041	5.47	7.263	4.746	6.615	13.256	12.537	15.255	10.767	17.576	11.81	13.622	8.056	10.234	16.245	12.354	12.105	25.921	31.665
Zmpste24	ENSMUSG00000043207	0	0.242293	0.0013795	5.06503	4.25334e-05	1273	1445	1650	1453	1255	1581	1640	1299	1267	1378	1735	1443	987	1287	1096	1262	1227	1345	1212	1067	1615	1777	1516	27.781	31.572	32.82	30.065	28.912	31.79	29.619	32.571	30.247	31.502	33.958	30.377	33.445	34.332	35.837	35.346	36.178	38.856	40.801	40.032
Flot2	ENSMUSG00000061981	0	0.277061	0.00138268	4.90839	4.27103e-05	1249	1136	1282	1415	1140	1510	1559	1136	1158	1176	1591	1434	1011	1117	1058	1117	1194	1118	869	841	1487	1646	1407	27.257	24.821	25.5	29.278	26.262	30.362	28.156	28.484	27.645	26.884	31.139	30.187	34.258	29.797	34.594	31.285	35.205	32.298	29.254	31.553
Polk	ENSMUSG00000021668	0	-0.460034	0.00141006	4.39948	4.36365e-05	1023	1134	1249	1221	1298	1172	1472	1072	1070	1002	1546	1055	425	538	554	799	564	772	522	494	840	716	642	22.325	24.777	24.844	25.264	29.902	23.566	26.585	26.879	25.544	22.906	30.258	22.209	14.401	14.352	18.114	22.379	16.63	22.302	17.573	18.534
Tmc7	ENSMUSG00000042246	0	0.421547	0.00141179	3.91518	4.37708e-05	614	683	652	749	614	725	663	501	390	434	717	542	572	704	524	654	695	694	576	495	911	734	569	13.399	14.923	12.969	15.498	14.145	14.578	11.974	12.562	9.31	9.921	14.033	11.41	19.382	18.78	17.134	18.317	20.492	20.049	19.39	18.571
Tmem63a	ENSMUSG00000026519	0	-0.348038	0.00142271	4.09577	4.42871e-05	901	767	958	985	923	965	1018	734	686	772	1036	982	465	609	483	495	506	475	421	427	630	804	740	19.663	16.758	19.056	20.381	21.263	19.404	18.385	18.404	16.377	17.648	20.277	20.672	15.757	16.246	15.793	13.864	14.919	13.722	14.173	16.02
Dupd1	ENSMUSG00000063821	0	0.701345	0.00142271	4.9487	4.43529e-05	1339	1505	1389	1124	1449	1495	748	676	889	883	1354	1149	1215	1170	1621	1892	1738	1933	841	743	2340	1744	1322	29.221	32.883	27.629	23.257	33.381	30.061	13.509	16.95	21.223	20.186	26.501	24.188	41.17	31.211	53.003	52.992	51.245	55.843	28.311	27.876
Max	ENSMUSG00000059436	0	-0.358112	0.00142271	4.08283	4.42018e-05	795	837	921	880	822	841	1056	759	813	899	1030	845	391	462	380	629	509	483	563	474	667	818	710	17.349	18.288	18.32	18.209	18.937	16.91	19.072	19.031	19.409	20.552	20.159	17.788	13.249	12.324	12.425	17.617	15.008	13.954	18.953	17.783
Zfp286	ENSMUSG00000047342	0	0.566396	0.00144093	1.54788	4.50033e-05	100	93	114	121	149	172	143	99	106	112	152	116	91	144	115	135	154	116	84	72	159	124	128	2.182	2.032	2.268	2.504	3.433	3.458	2.583	2.482	2.531	2.56	2.975	2.442	3.084	3.841	3.76	3.781	4.541	3.351	2.828	2.701
Hectd2os	ENSMUSG00000087579	0	0.753215	0.00144482	3.265	4.52073e-05	327	253	410	343	355	297	418	414	309	299	425	287	264	293	361	487	524	460	495	403	893	675	475	7.136	5.528	8.155	7.097	8.178	5.972	7.549	10.381	7.377	6.835	8.318	6.042	8.946	7.816	11.804	13.64	15.45	13.289	16.664	15.12
Pcsk6	ENSMUSG00000030513	0	-0.319194	0.00150791	4.81216	4.72674e-05	1439	1221	1482	1359	1497	1434	1679	1201	1260	1147	1503	1349	669	906	714	794	880	764	993	944	1215	1590	1254	31.404	26.678	29.479	28.12	34.487	28.834	30.323	30.114	30.08	26.221	29.417	28.398	22.669	24.169	23.346	22.239	25.947	22.071	33.428	35.417
Adgrl1	ENSMUSG00000013033	0	-0.571274	0.00151054	3.38244	4.74361e-05	475	516	658	622	668	652	691	437	431	483	728	740	329	281	267	246	315	282	317	231	287	453	384	10.366	11.274	13.088	12.87	15.389	13.11	12.48	10.957	10.289	11.042	14.248	15.578	11.148	7.496	8.73	6.89	9.288	8.147	10.671	8.667
Scp2	ENSMUSG00000028603	0	0.227614	0.00151814	6.46701	4.77615e-05	3585	3904	4075	3802	3260	4380	4596	3493	3381	3581	4714	3829	2482	3593	2843	3627	3099	3350	2661	2880	4477	4841	3950	78.236	85.3	81.056	78.669	75.101	88.07	83.005	87.582	80.714	81.863	92.263	80.605	84.103	95.847	92.959	101.586	91.374	96.779	89.58	108.052
Fbln2	ENSMUSG00000064080	0	-0.273505	0.00154524	6.31067	4.87024e-05	3956	3918	4172	4340	4089	3759	4538	3493	3103	3083	4145	3984	2115	2634	1954	2617	2479	2438	2617	2294	3436	4296	3413	86.333	85.606	82.986	89.801	94.199	75.584	81.958	87.582	74.077	70.479	81.126	83.868	71.667	70.265	63.891	73.298	73.093	70.432	88.099	86.066
Cap2	ENSMUSG00000021373	0	0.211811	0.00156631	8.44774	4.94558e-05	14739	14087	16871	15537	13838	17217	18007	13276	13028	14363	16944	15768	10724	13483	11850	11960	14401	12791	11906	9911	18031	18759	15119	321.652	307.791	335.583	321.484	318.789	346.189	325.213	332.878	311.015	328.344	331.629	331.936	363.385	359.675	387.467	334.979	424.614	369.522	400.803	371.84
Zbtb43	ENSMUSG00000026788	0	-0.300923	0.00157822	4.31634	4.9953e-05	975	951	1197	1061	1006	1112	1213	858	816	753	1088	1033	570	597	609	651	628	571	578	556	854	918	750	21.278	20.779	23.81	21.954	23.175	22.359	21.907	21.513	19.48	17.214	21.294	21.746	19.315	15.926	19.913	18.233	18.517	16.496	19.458	20.86
Gcdh	ENSMUSG00000003809	0	0.336722	0.00157822	5.42102	5.00121e-05	1572	1630	1568	1771	1258	1878	2573	1747	2066	1807	2462	2135	1135	1746	1419	1432	1442	1430	1382	1469	2703	2636	2180	34.306	35.614	31.189	36.645	28.981	37.762	46.469	43.804	49.321	41.309	48.186	44.944	38.46	46.577	46.398	40.108	42.517	41.312	46.524	55.114
Fsd1l	ENSMUSG00000054752	0	0.360631	0.00157837	5.34573	5.01069e-05	1572	1519	1816	1741	1662	1555	2123	1623	1381	1435	2286	1653	1148	1352	1449	1630	1689	1684	1548	1494	1942	2354	2106	34.306	33.189	36.122	36.024	38.288	31.267	38.342	40.695	32.968	32.805	44.742	34.798	38.9	36.066	47.379	45.654	49.8	48.649	52.112	56.052
Gm43672	ENSMUSG00000106019	0	-0.62105	0.00159161	3.48352	5.0618e-05	662	535	687	709	546	694	839	530	649	500	860	542	300	347	302	327	211	288	247	320	498	366	370	14.447	11.689	13.665	14.67	12.578	13.955	15.153	13.289	15.493	11.43	16.832	11.41	10.166	9.257	9.875	9.159	6.221	8.32	8.315	12.006
Gm49417	ENSMUSG00000115186	0	-0.510618	0.00162084	2.48427	5.16403e-05	314	319	313	354	250	310	324	267	205	262	363	323	121	157	136	223	153	151	145	131	214	263	258	6.852	6.97	6.226	7.325	5.759	6.233	5.852	6.695	4.894	5.989	7.105	6.8	4.1	4.188	4.447	6.246	4.511	4.362	4.881	4.915
Utp11	ENSMUSG00000028907	0	-0.284345	0.00162998	4.3082	5.20245e-05	1046	991	1290	1194	1130	1262	971	730	843	767	964	913	581	717	570	834	608	695	505	446	785	780	717	22.827	21.653	25.66	24.706	26.032	25.376	17.537	18.304	20.125	17.534	18.867	19.22	19.687	19.127	18.638	23.359	17.927	20.078	17	16.733
0610009L18Rik	ENSMUSG00000043644	0	-0.432535	0.00163955	3.18682	5.24238e-05	515	468	572	562	438	569	576	434	404	368	559	485	200	322	253	264	299	285	204	175	314	372	432	11.239	10.225	11.378	11.629	10.09	11.441	10.403	10.882	9.645	8.413	10.941	10.21	6.777	8.59	8.272	7.394	8.816	8.233	6.867	6.566
Lsm6	ENSMUSG00000031683	0	0.375215	0.0016429	5.36501	5.26245e-05	1213	1434	1588	1509	1188	1774	2495	2048	2335	2385	2424	2096	1066	1403	1227	1509	1306	1423	1217	1358	2577	2420	2359	26.472	31.332	31.587	31.223	27.368	35.671	45.061	51.351	55.743	54.522	47.443	44.123	36.122	37.427	40.12	42.265	38.507	41.109	40.969	50.949
Rdm1	ENSMUSG00000010362	0	0.345062	0.00166332	4.51506	5.33735e-05	829	1016	867	843	826	1050	1243	824	1087	1017	1259	1168	640	894	739	943	900	760	718	769	1157	1202	1107	18.091	22.199	17.246	17.443	19.029	21.113	22.449	20.661	25.95	23.249	24.641	24.588	21.687	23.848	24.164	26.412	26.537	21.956	24.171	28.851
Hr	ENSMUSG00000022096	0	-0.889637	0.00168002	4.53731	5.41015e-05	1651	1658	2020	1845	2026	1353	1560	730	1173	752	1636	1062	821	683	451	1071	626	593	768	503	612	544	465	36.03	36.226	40.18	38.176	46.673	27.205	28.174	18.304	28.003	17.191	32.02	22.356	27.82	18.22	14.747	29.997	18.458	17.131	25.854	18.872
Ncoa1	ENSMUSG00000020647	0	-0.255104	0.00168002	5.26727	5.40791e-05	1871	1763	2077	1962	2015	2252	2328	1600	1489	1616	2153	1928	1125	1289	1088	1223	1140	1156	1118	1075	1574	1993	1537	40.831	38.52	41.314	40.597	46.42	45.282	42.044	40.118	35.547	36.942	42.139	40.587	38.121	34.386	35.575	34.254	33.613	33.396	37.636	40.332
Pm20d2	ENSMUSG00000054659	0	-0.459729	0.00169612	3.45462	5.47166e-05	606	524	643	709	593	671	706	492	542	426	667	494	250	413	310	378	268	296	304	226	537	436	393	13.225	11.449	12.79	14.67	13.661	13.492	12.751	12.336	12.939	9.739	13.055	10.399	8.471	11.017	10.136	10.587	7.902	8.551	10.234	8.479
Tfrc	ENSMUSG00000022797	0	-0.416593	0.00170055	7.71773	5.49568e-05	14183	14376	17739	13591	12717	17087	10272	7883	7309	5797	10053	7772	6373	8808	7464	8777	6966	8515	3839	3821	9479	6005	5969	309.518	314.106	352.848	281.218	292.964	343.575	185.516	197.656	174.487	132.522	196.758	163.61	215.95	234.964	244.055	245.829	205.393	245.992	129.236	143.356
Rxylt1	ENSMUSG00000034620	0	-0.24427	0.00170341	4.78113	5.51464e-05	1283	1336	1457	1531	1431	1702	1689	1273	1199	1285	1602	1383	613	973	832	888	854	969	669	652	1129	1088	1075	27.999	29.191	28.981	31.679	32.966	34.223	30.504	31.919	28.624	29.376	31.354	29.114	20.772	25.956	27.204	24.871	25.18	27.994	22.521	24.462
Desi2	ENSMUSG00000026502	0	-0.202457	0.00170729	6.29346	5.57369e-05	3522	3635	4230	4210	4086	4479	4490	3620	3176	3154	4827	3852	1925	2697	2323	2741	2433	2550	2145	2087	3308	3588	3106	76.861	79.422	84.139	87.111	94.13	90.061	81.091	90.767	75.82	72.102	94.474	81.089	65.229	71.946	75.957	76.771	71.737	73.668	72.209	78.3
S100a1	ENSMUSG00000044080	0	0.310448	0.00170729	6.45983	5.56486e-05	3864	4397	4046	4157	3946	4316	3832	3143	3645	3908	4088	3166	2811	4336	3494	4034	3574	3403	2369	2280	3750	3893	3408	84.325	96.071	80.479	86.015	90.905	86.784	69.207	78.807	87.017	89.339	80.011	66.648	95.251	115.668	114.246	112.986	105.38	98.31	79.75	85.541
Ift122	ENSMUSG00000030323	0	0.505791	0.00170729	4.04871	5.57594e-05	665	584	696	610	745	785	593	488	492	567	732	612	683	737	677	572	882	564	758	617	758	1165	867	14.512	12.76	13.844	12.622	17.163	15.784	10.71	12.236	11.745	12.962	14.327	12.883	23.144	19.66	22.136	16.021	26.006	16.294	25.517	23.149
Eif4ebp2	ENSMUSG00000020091	0	-0.375696	0.00170729	5.50976	5.57395e-05	2141	2138	2670	2725	2444	2741	2808	1951	1818	1839	2684	2914	1328	1364	1250	1421	1425	1307	1262	987	1577	2255	1884	46.723	46.714	53.109	56.384	56.303	55.114	50.713	48.919	43.401	42.04	52.531	61.343	45	36.386	40.872	39.8	42.016	37.758	42.484	37.03
Asb2	ENSMUSG00000021200	0	-0.574568	0.00170729	8.64212	5.57146e-05	17013	26645	21504	23435	17588	29649	24252	20266	21404	18050	29598	26492	10416	12615	10356	11737	12142	7874	10927	7830	11949	19755	14311	371.278	582.175	427.738	484.905	405.179	596.165	438	508.144	510.974	412.631	579.294	557.689	352.948	336.52	338.617	328.734	358.007	227.474	367.846	293.765
Stard10	ENSMUSG00000030688	0	0.448531	0.00171172	4.25676	5.60995e-05	646	678	633	796	542	735	1215	959	751	732	1103	1073	476	665	634	839	638	663	651	563	1344	1326	1079	14.098	14.814	12.591	16.47	12.486	14.779	21.943	24.046	17.929	16.734	21.588	22.588	16.129	17.74	20.73	23.499	18.811	19.154	21.915	21.123
Samd4	ENSMUSG00000021838	0	-0.319633	0.00171172	5.7764	5.60929e-05	2742	2784	3088	3187	3432	3135	3027	2353	2035	2262	2970	2893	1750	1802	1556	1726	1950	1626	1575	1189	1930	2600	1954	59.839	60.828	61.424	65.944	79.064	63.037	54.669	58.998	48.581	51.71	58.129	60.901	59.299	48.07	50.878	48.342	57.496	46.974	53.021	44.609
Mrpl9	ENSMUSG00000028140	0	0.259205	0.0017187	5.29729	5.64264e-05	1762	1703	1867	1619	1678	1990	2061	1556	1672	1490	1870	1743	1176	1685	1398	1702	1344	1579	1064	1042	2030	1842	1650	38.452	37.209	37.137	33.5	38.656	40.014	37.222	39.015	39.915	34.062	36.6	36.692	39.849	44.949	45.711	47.67	39.628	45.616	35.818	39.094
Inpp5a	ENSMUSG00000025477	0	-0.337148	0.00172034	5.23389	5.65785e-05	1707	1931	1964	2131	2071	2226	2368	1698	1616	1479	2290	1982	957	1086	868	1360	1113	1378	1043	916	1721	1659	1379	37.252	42.191	39.066	44.094	47.71	44.759	42.767	42.575	38.579	33.811	44.82	41.724	32.428	28.97	28.382	38.091	32.817	39.809	35.112	34.366
Triobp	ENSMUSG00000033088	0	-0.425472	0.0017384	4.2939	5.72717e-05	875	1076	1051	1118	1074	1367	1097	800	744	740	1246	1149	441	638	511	675	614	545	495	398	907	990	937	19.095	23.51	20.906	23.133	24.742	27.487	19.812	20.059	17.761	16.917	24.387	24.188	14.943	17.019	16.708	18.906	18.104	15.745	16.664	14.932
Gm14928	ENSMUSG00000082718	0	-1.01357	0.0017498	-0.475516	5.77473e-05	57	58	71	77	74	59	33	22	26	19	37	23	28	21	24	27	11	32	18	18	13	16	17	1.244	1.267	1.412	1.593	1.705	1.186	0.596	0.552	0.621	0.434	0.724	0.484	0.949	0.56	0.785	0.756	0.324	0.924	0.606	0.675
Mcfd2	ENSMUSG00000024150	0	0.197384	0.00176934	4.96297	5.8493e-05	1274	1345	1537	1336	1439	1529	1492	1252	1137	1123	1638	1371	920	1288	1000	1269	1122	1188	1006	929	1511	1627	1367	27.803	29.387	30.573	27.644	33.151	30.744	26.946	31.392	27.143	25.672	32.059	28.861	31.174	34.359	32.698	35.543	33.082	34.32	33.866	34.854
Zfand3	ENSMUSG00000044477	0	-0.219354	0.00177805	6.28408	5.88827e-05	3603	3605	3815	4090	3800	4405	5005	3745	3360	3365	4647	4464	1891	2780	2302	2515	2258	2280	2061	1961	3497	3686	3024	78.629	78.767	75.885	84.628	87.541	88.573	90.392	93.901	80.213	76.925	90.951	93.973	64.077	74.16	75.27	70.441	66.577	65.867	69.381	73.573
Mterf2	ENSMUSG00000049038	0	0.395993	0.00179413	3.69929	5.95174e-05	493	597	644	536	521	569	704	451	573	500	639	456	429	540	473	573	485	611	339	392	609	627	609	10.759	13.044	12.81	11.091	12.002	11.441	12.714	11.308	13.679	11.43	12.507	9.599	14.537	14.405	15.466	16.049	14.3	17.651	11.412	14.707
Mtss1	ENSMUSG00000022353	0	-0.264825	0.00180305	4.14654	5.99164e-05	808	845	948	932	844	1010	982	831	765	705	981	899	460	520	513	526	619	537	572	491	796	847	711	17.633	18.463	18.857	19.284	19.443	20.308	17.735	20.836	18.263	16.117	19.2	18.925	15.587	13.872	16.774	14.732	18.251	15.514	19.256	18.421
Zfp788	ENSMUSG00000074165	0	-0.314298	0.00180479	4.36368	6.00773e-05	949	1045	1214	1138	1138	1195	1146	820	1009	865	1208	1092	516	683	566	772	606	637	590	573	796	801	713	20.71	22.833	24.148	23.547	26.216	24.028	20.697	20.56	24.088	19.774	23.643	22.988	17.485	18.22	18.507	21.622	17.868	18.402	19.862	21.498
Idh3a	ENSMUSG00000032279	0	0.181045	0.00181328	8.9751	6.04633e-05	22298	22841	23833	22461	19971	24393	26728	19783	19346	20392	27014	22474	14752	20033	17648	19546	17709	18693	15035	13863	24403	24859	22040	486.613	499.06	474.065	464.752	460.076	490.48	482.717	496.033	461.844	466.17	528.72	473.106	499.874	534.403	577.048	547.45	522.151	540.027	506.138	520.111
Slc30a2	ENSMUSG00000028836	0	-0.611618	0.00181336	1.63735	6.05695e-05	559	514	628	524	617	465	114	38	70	37	73	30	285	277	195	339	233	230	29	16	26	33	28	12.199	11.231	12.492	10.842	14.214	9.35	2.059	0.953	1.671	0.846	1.429	0.632	9.657	7.389	6.376	9.495	6.87	6.645	0.976	0.6
Ibtk	ENSMUSG00000035941	0	0.181541	0.001814	7.12226	6.06946e-05	5440	5753	6883	6071	5774	6613	7632	5521	5108	5426	7540	6777	4224	5366	4497	4979	4959	5033	4622	4047	7109	7635	6118	118.718	125.699	136.91	125.618	133.017	132.97	137.837	138.432	121.943	124.041	147.573	142.664	143.131	143.144	147.041	139.453	146.216	145.4	155.595	151.835
Smpdl3b	ENSMUSG00000028885	0	-0.88584	0.00183362	0.944613	6.15604e-05	171	119	173	145	189	116	105	66	80	112	101	66	48	81	57	51	49	50	38	45	65	43	55	3.732	2.6	3.441	3	4.354	2.332	1.896	1.655	1.91	2.56	1.977	1.389	1.626	2.161	1.864	1.428	1.445	1.444	1.279	1.688
Aldh6a1	ENSMUSG00000021238	0	0.208423	0.00183362	7.26837	6.14982e-05	6562	6687	7156	7220	6042	7402	8455	5870	6025	5850	7541	6772	4372	6466	5264	6099	5397	5830	4490	4340	7846	8438	7217	143.204	146.106	142.341	149.393	139.191	148.835	152.7	147.183	143.834	133.733	147.593	142.559	148.146	172.488	172.12	170.823	159.131	168.424	151.151	162.828
Scarb2	ENSMUSG00000029426	0	0.210529	0.00184028	7.50637	6.18889e-05	7330	7412	8726	7581	7142	8785	9638	7344	7396	7867	9340	8334	5531	6881	6054	6058	6619	6905	5882	4839	8969	10206	8912	159.964	161.947	173.57	156.862	164.532	176.644	174.066	184.141	176.564	179.843	182.803	175.441	187.419	183.559	197.951	169.674	195.162	199.48	198.011	181.549
Ldlr	ENSMUSG00000032193	0	-0.747652	0.00185595	3.2471	6.25221e-05	594	555	482	706	733	725	395	490	307	362	602	412	226	281	271	372	179	261	346	164	334	447	417	12.963	12.126	9.588	14.608	16.886	14.578	7.134	12.286	7.329	8.275	11.782	8.673	7.658	7.496	8.861	10.419	5.278	7.54	11.648	6.153
Cdc37	ENSMUSG00000019471	0	0.206046	0.00185688	5.70561	6.26595e-05	2216	2213	2302	2437	2041	2416	2795	1985	1962	2069	2710	2507	1548	2085	1711	1999	1913	1858	1793	1487	2690	2746	2264	48.36	48.353	45.789	50.425	47.019	48.579	50.479	49.771	46.839	47.298	53.04	52.775	52.454	55.62	55.946	55.989	56.405	53.676	60.359	55.789
B330016D10Rik	ENSMUSG00000048406	0	-0.482509	0.00187881	2.71176	6.35066e-05	306	376	371	355	247	360	444	316	336	373	407	428	122	180	200	187	176	158	186	147	304	321	259	6.678	8.215	7.38	7.345	5.69	7.239	8.019	7.923	8.021	8.527	7.966	9.01	4.134	4.802	6.54	5.238	5.189	4.564	6.261	5.515
Hbs1l	ENSMUSG00000019977	0	0.182408	0.00189354	5.88397	6.41126e-05	2427	2473	2819	2556	2507	2990	3147	2469	2428	2255	3103	2608	1839	2342	1985	2099	2132	2135	1820	1700	2872	3055	2522	52.965	54.033	56.073	52.887	57.754	60.121	56.836	61.907	57.963	51.55	60.732	54.902	62.315	62.476	64.905	58.789	62.862	61.679	61.268	63.78
Foxo4	ENSMUSG00000042903	0	0.222966	0.00189789	6.36335	6.44534e-05	3138	3163	3558	3450	3001	3910	4890	3570	3611	3599	4450	4337	2477	3309	2685	2767	2691	2656	2565	2388	4155	4621	4067	68.481	69.109	70.773	71.386	69.135	78.62	88.315	89.513	86.205	82.275	87.096	91.299	83.934	88.271	87.793	77.499	79.344	76.73	86.348	89.593
Rpusd4	ENSMUSG00000032044	0	0.313563	0.00189789	3.10869	6.4585e-05	353	355	375	346	326	385	412	328	370	368	461	404	251	365	259	352	309	337	254	257	480	450	431	7.704	7.757	7.459	7.159	7.51	7.741	7.441	8.224	8.833	8.413	9.023	8.505	8.505	9.737	8.469	9.859	9.111	9.736	8.551	9.642
Gm6581	ENSMUSG00000111446	0	0.480562	0.00189789	2.68447	6.45775e-05	246	336	282	278	278	252	327	259	264	223	243	282	168	325	296	277	304	264	170	179	284	326	269	5.369	7.341	5.609	5.752	6.404	5.067	5.906	6.494	6.302	5.098	4.756	5.936	5.693	8.67	9.678	7.758	8.963	7.627	5.723	6.716
Dcaf6	ENSMUSG00000026571	0	0.170153	0.00190065	7.77046	6.4896e-05	9150	9072	10179	9908	9489	10607	11352	8269	8357	8918	10496	9650	6912	8454	7263	7830	7708	7949	7124	6369	11486	11811	9643	199.682	198.217	202.471	205.011	218.6	213.279	205.021	207.334	199.505	203.869	205.428	203.144	234.214	225.52	237.483	219.305	227.271	229.641	239.822	238.952
Vps28	ENSMUSG00000115987	0	0.25019	0.00190065	5.2162	6.48344e-05	1574	1556	1551	1600	1427	1752	2073	1521	1647	1607	2006	1705	1046	1485	1301	1447	1257	1367	1009	1168	1804	1919	1666	34.35	33.998	30.851	33.106	32.874	35.228	37.439	38.137	39.319	36.737	39.262	35.892	35.444	39.614	42.54	40.528	37.063	39.492	33.967	43.821
Mccc2	ENSMUSG00000021646	0	0.283122	0.00191767	5.12892	6.55865e-05	1364	1470	1444	1494	1211	1702	2192	1480	1270	1403	1885	1693	1027	1508	1088	1332	1187	1306	1073	1024	1928	1832	1658	29.767	32.118	28.723	30.913	27.898	34.223	39.588	37.109	30.319	32.073	36.893	35.64	34.8	40.228	35.575	37.307	34.999	37.729	36.121	38.418
Serpinb1a	ENSMUSG00000044734	0	0.620501	0.00193459	2.45502	6.62756e-05	218	205	157	183	155	212	293	236	183	229	273	238	166	194	227	170	202	261	229	282	317	326	311	4.757	4.479	3.123	3.787	3.571	4.263	5.292	5.917	4.369	5.235	5.343	5.01	5.625	5.175	7.422	4.761	5.956	7.54	7.709	10.58
2810032G03Rik	ENSMUSG00000037735	0	0.954603	0.00193816	0.678875	6.65088e-05	56	68	50	30	99	61	51	67	48	58	82	54	59	76	54	91	94	83	47	51	102	107	73	1.222	1.486	0.995	0.621	2.281	1.227	0.921	1.68	1.146	1.326	1.605	1.137	1.999	2.027	1.766	2.549	2.772	2.398	1.582	1.913
Ahsa1	ENSMUSG00000021037	0	0.185599	0.0019437	5.92835	6.68099e-05	2403	2520	2556	2610	2557	3048	3321	2516	2371	2401	3305	2920	1740	2308	1906	2351	2101	2122	2012	1899	3303	3137	2759	52.441	55.06	50.842	54.005	58.906	61.287	59.978	63.085	56.603	54.888	64.686	61.47	58.96	61.569	62.322	65.848	61.948	61.303	67.732	71.247
Ppp1r14b	ENSMUSG00000056612	0	-0.378176	0.00194633	4.29284	6.70113e-05	1099	1234	1460	1108	1193	1438	1095	816	765	686	1287	861	529	810	592	869	595	671	375	338	697	680	575	23.984	26.962	29.041	22.926	27.483	28.914	19.776	20.46	18.263	15.682	25.189	18.125	17.925	21.608	19.357	24.339	17.544	19.385	12.624	12.681
Ush1c	ENSMUSG00000030838	0	-1.09883	0.00196217	-0.227536	6.76686e-05	51	66	76	80	68	68	58	33	31	54	62	51	21	32	11	30	11	39	16	9	35	23	19	1.113	1.442	1.512	1.655	1.567	1.367	1.048	0.827	0.74	1.234	1.213	1.074	0.712	0.854	0.36	0.84	0.324	1.127	0.539	0.338
Pcx	ENSMUSG00000024892	0	-0.470648	0.00196348	5.39263	6.78261e-05	2100	2198	2337	2929	2307	2481	2478	1445	1509	1594	2518	2258	1156	1394	1109	1547	1215	1014	1228	892	1865	2366	1693	45.829	48.025	46.485	60.605	53.147	49.886	44.754	36.231	36.024	36.44	49.282	47.534	39.171	37.187	36.262	43.329	35.824	29.294	41.339	33.466
Calm4	ENSMUSG00000033765	0	-2.96727	0.00196424	-2.38342	6.79646e-05	21	18	47	50	18	62	14	28	39	22	18	47	2	6	2	0	2	8	0	1	0	2	2	0.458	0.393	0.935	1.035	0.415	1.247	0.253	0.702	0.931	0.503	0.352	0.989	0.068	0.16	0.065	0	0.059	0.231	0	0.038
Emc3	ENSMUSG00000030286	0	-0.192552	0.00198618	5.64809	6.88371e-05	2314	2425	2704	2430	2592	2735	2851	2239	2031	2348	2760	2482	1311	1783	1537	1629	1478	1550	1328	1338	2236	2371	2108	50.499	52.985	53.786	50.28	59.712	54.994	51.49	56.14	48.486	53.676	54.019	52.249	44.423	47.564	50.256	45.626	43.579	44.778	44.706	50.199
Dglucy	ENSMUSG00000021185	0	-0.385903	0.00199706	3.55657	6.9328e-05	696	733	704	732	685	844	659	473	523	457	626	583	335	518	319	430	448	344	242	260	470	359	292	15.189	16.016	14.003	15.146	15.78	16.971	11.902	11.86	12.485	10.447	12.252	12.273	11.352	13.818	10.431	12.044	13.209	9.938	8.147	9.755
Sacs	ENSMUSG00000048279	0	0.410921	0.00200098	7.05001	6.95784e-05	5692	5459	6677	6289	5083	5687	5813	4526	4138	3813	5731	4087	4240	6101	4780	5980	6697	5286	5196	5726	6031	7179	5991	124.218	119.275	132.813	130.129	117.098	114.351	104.985	113.484	98.786	87.167	112.168	86.036	143.673	162.751	156.295	167.49	197.461	152.709	174.918	214.828
Nfix	ENSMUSG00000001911	0	-0.394903	0.00200749	5.2494	7.0034e-05	1455	1527	1907	1935	1951	1821	2580	1817	1959	2106	2512	2169	775	894	888	1091	1097	929	1515	1077	1582	2470	1878	31.753	33.364	37.932	40.038	44.946	36.616	46.596	45.559	46.767	48.144	49.165	45.66	26.261	23.848	29.035	30.557	32.345	26.838	51.001	40.407
Mgat4b	ENSMUSG00000036620	0	-0.402662	0.00200749	3.42953	7.00218e-05	548	561	546	623	595	715	636	487	423	451	550	560	244	418	292	327	306	305	271	257	402	589	510	11.959	12.257	10.861	12.891	13.707	14.377	11.486	12.211	10.098	10.31	10.765	11.789	8.268	11.151	9.548	9.159	9.022	8.811	9.123	9.642
Mrpl49	ENSMUSG00000007338	0	0.262297	0.0020134	4.52644	7.03552e-05	935	981	1047	966	960	1109	1332	965	978	958	1300	1027	611	989	823	838	797	951	680	546	1123	1172	1008	20.405	21.434	20.826	19.988	22.116	22.299	24.056	24.196	23.348	21.9	25.444	21.62	20.704	26.383	26.91	23.471	23.5	27.474	22.891	20.485
Gm43668	ENSMUSG00000105176	0	0.268743	0.00204227	5.27164	7.15702e-05	1271	1561	1959	1572	1768	1758	1897	1441	1523	1598	2089	1816	1079	1526	1282	1544	1321	1498	1245	1189	2056	2049	1860	27.737	34.107	38.967	32.527	40.73	35.349	34.26	36.131	36.358	36.531	40.886	38.229	36.562	40.708	41.918	43.245	38.95	43.276	41.912	44.609
Fbxl4	ENSMUSG00000040410	0	-0.313603	0.00204227	5.09159	7.15973e-05	1627	1831	2132	1942	1991	2319	2000	1575	1248	1342	1900	1705	817	1224	1219	1188	988	1165	809	678	1191	1443	1327	35.506	40.006	42.408	40.183	45.867	46.629	36.121	39.491	29.793	30.679	37.187	35.892	27.684	32.652	39.858	33.274	29.131	33.656	27.234	25.437
Lias	ENSMUSG00000029199	0	0.229503	0.00206232	5.47735	7.24179e-05	1827	1905	2183	1961	1744	2275	2311	1683	2055	1871	2405	2055	1356	1830	1612	1688	1594	1688	1240	1181	2109	2144	1814	39.871	41.623	43.422	40.576	40.177	45.744	41.737	42.199	49.059	42.772	47.071	43.26	45.948	48.817	52.709	47.278	46.999	48.765	41.743	44.309
Bhlhb9	ENSMUSG00000072964	0	0.511763	0.0021116	2.14486	7.42688e-05	129	147	141	126	127	152	296	234	235	264	261	262	75	181	114	149	141	160	171	179	326	287	266	2.815	3.212	2.805	2.607	2.926	3.056	5.346	5.867	5.61	6.035	5.108	5.515	2.541	4.828	3.728	4.173	4.157	4.622	5.757	6.716
Map2k2	ENSMUSG00000035027	0	-0.287637	0.00212161	6.06442	7.48632e-05	3223	3248	3426	3833	3323	3852	4339	2917	2635	2872	4304	3989	1767	2199	1997	2045	2118	1939	1831	1384	2993	3045	2546	70.336	70.967	68.147	79.311	76.553	77.454	78.364	73.14	62.905	65.655	84.238	83.973	59.875	58.661	65.297	57.277	62.449	56.016	61.639	51.925
Asb5	ENSMUSG00000031519	0	-0.279119	0.00212161	7.85602	7.48631e-05	10134	13175	14035	12455	13637	14610	11971	10340	8981	8506	13069	11758	5827	7914	7103	9348	7165	7620	5934	5420	8561	9774	9287	221.156	287.865	279.172	257.713	314.159	293.769	216.2	259.262	214.402	194.451	255.787	247.52	197.449	211.115	232.251	261.822	211.26	220.136	199.762	203.347
Dkk3	ENSMUSG00000030772	0	-0.662063	0.0021253	3.4489	7.51148e-05	577	719	529	771	567	630	600	450	447	616	751	532	238	253	199	365	285	399	335	323	542	452	356	12.592	15.71	10.522	15.953	13.062	12.668	10.836	11.283	10.671	14.082	14.699	11.199	8.065	6.749	6.507	10.223	8.403	11.527	11.277	12.118
Tgfbr1	ENSMUSG00000007613	0	-0.227343	0.00212943	6.17095	7.53824e-05	2922	3525	4061	3652	3690	4185	3882	3205	3072	2951	4198	3552	1788	2467	2060	2215	2479	2146	2188	2094	2975	3499	2992	63.767	77.019	80.778	75.565	85.007	84.15	70.11	80.361	73.337	67.461	82.164	74.774	60.587	65.81	67.357	62.038	73.093	61.996	73.657	78.563
Jsrp1	ENSMUSG00000020216	0	-0.283119	0.00213683	7.20484	7.57662e-05	6856	7333	8191	8900	6765	8307	9375	6031	6022	5963	8831	8293	3618	4766	4397	4869	4834	4439	3980	3213	6843	6987	5896	149.62	160.221	162.928	184.154	155.847	167.032	169.316	151.219	143.762	136.317	172.841	174.578	122.597	127.139	143.771	136.372	142.531	128.239	133.983	120.545
Prkca	ENSMUSG00000050965	0	0.260445	0.00213774	6.0356	7.59207e-05	2735	2710	3144	2720	2670	3041	3390	2549	2514	2501	3403	3434	2257	2403	2264	2316	2820	2383	2004	1670	3256	3422	3008	59.686	59.212	62.538	56.281	61.509	61.147	61.225	63.913	60.016	57.174	66.604	72.29	76.479	64.103	74.027	64.867	83.148	68.843	67.463	62.655
Smarcc1	ENSMUSG00000032481	0	0.249201	0.00214854	4.56176	7.64271e-05	929	963	994	1020	860	1125	1269	1120	951	919	1220	1120	764	941	756	797	828	858	746	691	1223	1328	1131	20.274	21.041	19.772	21.105	19.812	22.621	22.919	28.083	22.703	21.009	23.878	23.577	25.888	25.102	24.719	22.323	24.414	24.787	25.113	25.925
Wnk2	ENSMUSG00000037989	0	-0.52938	0.00215567	4.28135	7.68037e-05	887	917	976	1102	1083	1172	1655	866	825	1037	1099	1542	453	562	490	548	497	440	468	457	794	986	857	19.357	20.036	19.414	22.802	24.949	23.566	29.89	21.714	19.695	23.706	21.51	32.461	15.35	14.992	16.022	15.349	14.654	12.711	15.755	17.146
Csnk2a1	ENSMUSG00000074698	0	0.17554	0.00216795	6.96428	7.73647e-05	5097	5368	6439	5445	5270	6143	6353	4886	5035	5227	6218	5496	3655	4972	4205	4762	4385	4698	3662	3432	6484	6377	5591	111.233	117.287	128.079	112.665	121.406	123.52	114.737	122.51	120.2	119.491	121.699	115.698	123.85	132.634	137.494	133.376	129.292	135.722	123.277	128.761
Clybl	ENSMUSG00000025545	0	0.286933	0.0021791	4.78077	7.78873e-05	1179	1175	1161	1234	1173	1319	1374	1104	1169	1316	1343	1123	781	1123	962	1197	984	1153	756	691	1397	1323	1194	25.73	25.673	23.094	25.533	27.023	26.522	24.815	27.681	27.907	30.084	26.285	23.641	26.464	29.957	31.455	33.526	29.013	33.309	25.45	25.925
Tufm	ENSMUSG00000073838	0	0.285812	0.00219791	4.61679	7.86849e-05	1056	1206	1122	1139	922	1273	1237	945	843	806	1166	1091	899	1089	873	988	930	1020	709	737	1138	1145	992	23.045	26.35	22.318	23.568	21.24	25.597	22.341	23.695	20.125	18.425	22.821	22.967	30.463	29.05	28.545	27.672	27.421	29.467	23.868	27.651
Nsun4	ENSMUSG00000028706	0	0.283573	0.00221606	4.60058	7.94615e-05	1042	1113	1162	1083	943	1155	1132	863	978	981	1119	1119	773	1120	801	969	849	1063	710	710	1228	1132	1017	22.74	24.318	23.113	22.409	21.724	23.224	20.444	21.639	23.348	22.426	21.901	23.556	26.193	29.877	26.191	27.14	25.033	30.709	23.901	26.638
Plpp3	ENSMUSG00000028517	0	-0.339313	0.00222919	6.02879	8.00596e-05	3406	3593	3625	3677	3786	4119	3508	2759	2197	1940	3536	2878	1938	2146	1783	2151	2377	2039	2222	1506	2669	3267	2608	74.33	78.505	72.105	76.083	87.219	82.822	63.356	69.178	52.449	44.349	69.207	60.585	65.669	57.247	58.3	60.246	70.086	58.905	74.801	56.502
Mex3c	ENSMUSG00000037253	0	-0.345983	0.00223212	4.69113	8.02922e-05	1188	1362	1465	1395	1336	1652	1506	1271	947	968	1599	1230	596	851	680	967	865	719	873	687	965	1146	986	25.926	29.759	29.14	28.865	30.778	33.217	27.199	31.869	22.608	22.129	31.296	25.893	20.196	22.701	22.234	27.084	25.505	20.771	29.389	25.775
Slc7a6	ENSMUSG00000031904	0	0.316962	0.00223632	3.9544	8.06811e-05	621	559	687	585	608	741	820	603	578	638	839	793	489	641	526	494	619	543	539	432	730	945	802	13.552	12.214	13.665	12.105	14.007	14.9	14.809	15.119	13.799	14.585	16.421	16.694	16.57	17.099	17.199	13.836	18.251	15.687	18.145	16.208
Popdc2	ENSMUSG00000022803	0	-0.236254	0.00223632	4.68446	8.06985e-05	1328	1237	1401	1442	1327	1524	1620	1140	1094	1076	1497	1405	642	849	835	879	837	868	695	558	963	1019	905	28.981	27.028	27.867	29.837	30.57	30.644	29.258	28.584	26.117	24.598	29.299	29.577	21.754	22.648	27.303	24.619	24.679	25.076	23.396	20.935
Pctp	ENSMUSG00000020553	0	-0.536516	0.00225914	1.78745	8.19089e-05	200	197	222	225	207	192	180	164	137	160	205	177	99	110	86	149	81	95	90	64	167	130	101	4.365	4.304	4.416	4.656	4.769	3.861	3.251	4.112	3.271	3.658	4.012	3.726	3.355	2.934	2.812	4.173	2.388	2.744	3.03	2.401
Tmem232	ENSMUSG00000045036	0	-1.87048	0.00225914	-0.878815	8.18083e-05	21	33	83	47	33	69	46	36	62	55	71	34	4	6	4	16	18	9	12	5	12	20	14	0.458	0.721	1.651	0.973	0.76	1.387	0.831	0.903	1.48	1.257	1.39	0.716	0.136	0.16	0.131	0.448	0.531	0.26	0.404	0.188
Rasgrp3	ENSMUSG00000071042	0	0.272581	0.00225914	5.62363	8.17536e-05	2257	1996	2148	2029	2010	2513	2635	1959	1567	2104	2408	2347	1555	1909	1651	2093	1844	1930	1392	1316	2474	2707	2300	49.255	43.611	42.726	41.983	46.305	50.53	47.589	49.119	37.409	48.098	47.13	49.407	52.691	50.925	53.984	58.621	54.37	55.756	46.86	49.374
Pigb	ENSMUSG00000079469	0	0.402718	0.00226702	2.81062	8.24261e-05	278	231	279	322	296	317	357	281	279	313	299	375	238	306	234	262	283	270	233	180	349	395	302	6.067	5.047	5.55	6.663	6.819	6.374	6.448	7.046	6.661	7.155	5.852	7.894	8.065	8.163	7.651	7.338	8.344	7.8	7.844	6.753
Mrtfb	ENSMUSG00000009569	0	0.345191	0.00226702	5.1298	8.24535e-05	1241	1258	1462	1375	1280	1421	2009	1309	1271	1442	2088	2090	1114	1159	1225	1146	1346	1237	1154	1059	2044	2153	1916	27.083	27.486	29.081	28.451	29.488	28.573	36.283	32.821	30.342	32.965	40.866	43.997	37.748	30.918	40.055	32.098	39.687	35.736	38.848	39.731
Ahi1	ENSMUSG00000019986	0	-0.491649	0.00226889	1.73817	8.27704e-05	165	158	170	171	189	165	174	182	148	139	199	157	75	85	79	82	96	90	125	114	152	193	158	3.601	3.452	3.381	3.538	4.354	3.318	3.143	4.563	3.533	3.178	3.895	3.305	2.541	2.267	2.583	2.297	2.831	2.6	4.208	4.277
Spcs3	ENSMUSG00000054408	0	-0.236742	0.00226889	5.71958	8.27807e-05	2226	2739	3058	2829	2709	3197	2648	2282	2085	2105	2916	2362	1183	1874	1633	1942	1618	1685	1540	1453	2286	2538	2185	48.578	59.845	60.827	58.536	62.408	64.283	47.824	57.218	49.775	48.121	57.072	49.723	40.086	49.991	53.395	54.392	47.707	48.678	51.842	54.514
Calm1	ENSMUSG00000001175	0	-0.244916	0.00227636	9.80073	8.31834e-05	35467	43283	50474	45684	41878	51726	56867	43774	43759	40998	60104	49271	21291	31017	25915	26355	26105	26993	23083	19295	37471	40724	37597	774.003	945.703	1003.98	945.271	964.753	1040.08	1027.04	1097.58	1044.65	937.231	1176.36	1037.22	721.449	827.414	847.359	738.159	769.707	779.807	777.065	723.908
B230119M05Rik	ENSMUSG00000087024	0	1.04022	0.00227941	0.0406713	8.34249e-05	28	21	29	40	20	25	54	28	54	56	37	52	42	36	31	39	50	45	72	39	65	88	82	0.611	0.459	0.577	0.828	0.461	0.503	0.975	0.702	1.289	1.28	0.724	1.095	1.423	0.96	1.014	1.092	1.474	1.3	2.424	1.463
A230057D06Rik	ENSMUSG00000109394	0	1.21741	0.00232481	0.163124	8.5219e-05	21	23	18	21	30	40	41	36	37	40	71	51	25	39	41	35	63	41	149	81	88	145	119	0.458	0.503	0.358	0.435	0.691	0.804	0.74	0.903	0.883	0.914	1.39	1.074	0.847	1.04	1.341	0.98	1.858	1.184	5.016	3.039
Gm7049	ENSMUSG00000113637	0	-0.56237	0.00233299	1.60269	8.56521e-05	135	159	169	187	200	189	183	129	147	124	206	162	81	78	87	102	76	74	74	63	166	121	119	2.946	3.474	3.362	3.869	4.607	3.8	3.305	3.235	3.509	2.835	4.032	3.41	2.745	2.081	2.845	2.857	2.241	2.138	2.491	2.364
Gm11734	ENSMUSG00000085419	0	1.45141	0.00238334	-0.072681	8.76369e-05	19	20	13	35	27	14	35	42	27	35	42	47	22	26	34	47	38	87	45	68	98	115	135	0.415	0.437	0.259	0.724	0.622	0.282	0.632	1.053	0.645	0.8	0.822	0.989	0.745	0.694	1.112	1.316	1.12	2.513	1.515	2.551
Rab5b	ENSMUSG00000000711	0	0.193235	0.00239867	6.40449	8.83374e-05	3213	3584	3930	3561	3541	4221	4749	3569	3295	3369	4600	4343	2283	3439	2942	3093	2827	2990	2546	2372	4428	4402	3901	70.118	78.308	78.172	73.682	81.575	84.873	85.769	89.488	78.661	77.017	90.032	91.426	77.36	91.739	96.196	86.63	83.354	86.379	85.708	88.992
Laptm4b	ENSMUSG00000022257	0	-0.30684	0.00240794	4.76712	8.88164e-05	1169	1406	1417	1527	1498	1618	1505	1027	1070	1125	1717	1423	686	827	710	922	839	920	716	681	1383	1346	1126	25.511	30.72	28.186	31.596	34.51	32.534	27.181	25.751	25.544	25.718	33.605	29.956	23.245	22.061	23.215	25.824	24.738	26.578	24.103	25.55
Slc23a3	ENSMUSG00000026205	0	1.63385	0.00241174	-1.02664	8.90942e-05	5	5	10	20	9	9	28	25	20	31	32	30	6	24	23	18	21	29	25	17	42	82	47	0.109	0.109	0.199	0.414	0.207	0.181	0.506	0.627	0.477	0.709	0.626	0.632	0.203	0.64	0.752	0.504	0.619	0.838	0.842	0.638
Stat5b	ENSMUSG00000020919	0	-0.400697	0.00243418	7.66162	9.00621e-05	10576	10384	11388	10840	10031	13332	13314	10067	8712	9490	12072	12590	5602	8538	5309	5150	5701	5368	4562	3770	8019	9089	8306	230.802	226.883	226.52	224.296	231.086	268.072	240.455	252.417	207.98	216.945	236.274	265.035	189.825	227.761	173.592	144.243	168.094	155.077	153.575	141.443
Pgam2	ENSMUSG00000020475	0	0.253367	0.00245271	10.3988	9.08879e-05	53396	58819	58919	56141	51662	63038	73590	51658	62598	67944	74532	66309	41177	47485	47449	52616	47921	50720	39901	34884	68680	66496	55872	1165.27	1285.15	1171.96	1161.64	1190.15	1267.53	1329.06	1295.26	1494.39	1553.23	1458.74	1395.89	1395.29	1266.72	1551.47	1473.68	1412.95	1465.26	1343.23	1308.78
Sar1b	ENSMUSG00000020386	0	0.269853	0.00248067	9.25625	9.20653e-05	22739	26551	29564	26036	24290	29985	29720	25706	26199	25819	32444	27017	16963	22616	23336	25010	21236	25046	16394	17057	30724	30264	29468	496.237	580.121	588.06	538.724	559.574	602.921	536.754	644.544	625.445	590.233	634.996	568.741	574.794	603.308	763.032	700.488	626.145	723.56	551.887	639.943
Acad12	ENSMUSG00000042647	0	0.302147	0.00251811	4.44959	9.35988e-05	918	981	896	1003	803	1091	1159	879	789	875	1119	987	789	949	735	879	807	825	569	626	1185	1125	861	20.034	21.434	17.822	20.754	18.499	21.937	20.932	22.04	18.836	20.003	21.901	20.778	26.735	25.316	24.033	24.619	23.794	23.834	19.155	23.486
Atp1b2	ENSMUSG00000041329	0	0.642072	0.00252226	3.79562	9.3897e-05	307	365	415	428	319	381	1146	649	754	898	786	969	479	430	429	364	427	375	687	491	891	1369	1084	6.7	7.975	8.255	8.856	7.349	7.661	20.697	16.273	18	20.529	15.384	20.399	16.231	11.471	14.027	10.195	12.59	10.833	23.127	18.421
Vwa1	ENSMUSG00000042116	0	-0.343739	0.00253285	4.10548	9.44361e-05	761	913	933	914	967	1246	1003	780	632	716	962	956	424	651	504	495	539	510	438	367	733	802	720	16.607	19.948	18.558	18.912	22.277	25.054	18.115	19.557	15.088	16.368	18.828	20.125	14.367	17.366	16.48	13.864	15.892	14.734	14.745	13.769
Tuba8	ENSMUSG00000030137	0	-0.318269	0.00253301	6.71789	9.45867e-05	4970	5494	5437	5027	5120	5860	7842	4773	5783	5235	7232	6803	2830	3097	2811	3183	3399	2833	2662	2532	4056	4616	3123	108.461	120.04	108.148	104.016	117.951	117.829	141.629	119.677	138.057	119.674	141.545	143.212	95.895	82.616	91.913	89.15	100.22	81.843	89.613	94.995
Pgm1	ENSMUSG00000025791	0	-0.222557	0.00253865	9.93091	9.4942e-05	46955	49555	56281	51640	57237	60889	53250	38229	39009	38222	57164	48742	27559	34627	32075	32868	30520	33937	23099	21150	41438	42911	36366	1024.71	1082.74	1119.49	1068.51	1318.58	1224.32	961.713	958.542	931.256	873.771	1118.82	1026.08	933.841	923.715	1048.78	920.577	899.884	980.414	777.604	793.504
Fam171b	ENSMUSG00000048388	0	-0.58818	0.00256357	1.86547	9.60205e-05	148	220	238	231	189	237	178	149	128	189	215	159	62	120	97	82	108	115	144	95	153	207	155	3.23	4.807	4.734	4.78	4.354	4.765	3.215	3.736	3.056	4.321	4.208	3.347	2.101	3.201	3.172	2.297	3.184	3.322	4.848	3.564
Myl4	ENSMUSG00000061086	0	-0.959142	0.00257901	2.96093	9.6746e-05	337	371	407	348	256	471	578	588	576	865	812	857	93	248	127	136	108	99	224	212	490	482	288	7.354	8.106	8.096	7.201	5.898	9.471	10.439	14.743	13.751	19.774	15.893	18.041	3.151	6.616	4.153	3.809	3.184	2.86	7.541	7.954
Dtnb	ENSMUSG00000071454	0	-0.630844	0.0026206	1.59156	9.84559e-05	209	230	260	232	363	220	116	110	91	82	141	98	122	125	106	94	102	121	38	52	104	116	79	4.561	5.025	5.172	4.8	8.363	4.424	2.095	2.758	2.172	1.875	2.76	2.063	4.134	3.335	3.466	2.633	3.007	3.496	1.279	1.951
Gm4861	ENSMUSG00000055138	0	-1.62317	0.00264802	-0.356519	9.97883e-05	53	62	31	73	60	62	54	56	47	85	89	69	14	22	3	27	11	12	14	19	33	20	19	1.157	1.355	0.617	1.51	1.382	1.247	0.975	1.404	1.122	1.943	1.742	1.453	0.474	0.587	0.098	0.756	0.324	0.347	0.471	0.713
Gm44669	ENSMUSG00000109115	0	0.370961	0.00264802	2.90681	9.97286e-05	263	289	324	329	325	375	408	308	288	272	300	380	235	359	237	312	306	278	240	230	342	408	325	5.739	6.314	6.445	6.808	7.487	7.54	7.369	7.723	6.875	6.218	5.872	7.999	7.963	9.577	7.749	8.739	9.022	8.031	8.079	8.629
Nap1l4	ENSMUSG00000059119	0	0.153485	0.0026575	7.57747	0.000100449	8155	8526	8972	8699	8146	10128	9929	7555	7353	7371	10076	8704	5616	7426	6690	7363	6813	7105	5534	5411	8874	9576	8236	177.968	186.287	178.463	179.995	187.661	203.648	179.321	189.432	175.537	168.504	197.208	183.23	190.299	198.097	218.747	206.225	200.882	205.258	186.296	203.009
Sdhd	ENSMUSG00000000171	0	0.250826	0.0026575	8.01295	0.000100334	10837	11677	12308	11120	9370	12630	12897	10441	10318	10622	13907	10804	7169	10991	8777	10775	8693	10515	7608	7786	13197	12558	11338	236.498	255.134	244.82	230.09	215.859	253.957	232.924	261.794	246.32	242.823	272.189	227.438	242.923	293.198	286.987	301.79	256.314	303.77	256.115	292.114
Nampt	ENSMUSG00000020572	0	0.145223	0.00266371	7.87855	0.000100836	10495	10891	12087	11151	11443	11980	11120	8856	8564	8796	11268	9683	6964	9388	8360	9688	9043	9303	6700	6515	10625	11097	10317	229.034	237.961	240.424	230.731	263.615	240.887	200.831	222.053	204.447	201.08	220.538	203.839	235.976	250.436	273.352	271.344	266.633	268.757	225.549	244.429
Rplp2	ENSMUSG00000025508	0	-0.455905	0.0027568	5.82922	0.000104613	2982	3007	3535	3640	2542	2745	3466	2270	2855	2805	3058	2913	1017	1765	1468	1980	1581	1743	1531	1162	3363	2669	2512	65.077	65.701	70.315	75.317	58.561	55.195	62.597	56.917	68.157	64.123	59.851	61.322	34.461	47.083	48	55.456	46.616	50.354	51.54	43.596
Fam120a	ENSMUSG00000038014	0	-0.219045	0.0027568	6.70081	0.000104675	5152	4946	5394	5802	5526	5891	6566	4452	4137	4227	5957	5367	3058	3585	3001	3267	3460	3391	2643	2638	4229	4551	3941	112.433	108.067	107.293	120.052	127.304	118.453	118.584	111.628	98.762	96.631	116.591	112.982	103.621	95.634	98.126	91.503	102.018	97.963	88.974	98.972
Dusp26	ENSMUSG00000039661	0	0.520212	0.00276608	4.95751	0.000105343	1032	1369	940	1237	756	1491	1693	1448	1357	1369	1654	1708	1047	1423	1064	1102	1097	1128	848	872	1872	1897	1769	22.522	29.912	18.698	25.595	17.416	29.98	30.576	36.307	32.395	31.296	32.372	35.956	35.478	37.96	34.79	30.865	32.345	32.587	28.547	32.716
Uqcrfs1	ENSMUSG00000038462	0	0.241764	0.00276608	8.37075	0.000105296	14112	16498	16683	14963	13108	16276	16971	12574	10921	11245	16555	13062	10014	14576	11663	13961	12456	13733	10268	9852	16497	15684	13836	307.969	360.47	331.843	309.607	301.972	327.268	306.502	315.277	260.715	257.065	324.016	274.971	339.326	388.832	381.352	391.024	367.266	396.736	345.662	369.627
Cebpg	ENSMUSG00000056216	0	-0.221098	0.00278385	6.17544	0.000106178	3759	3476	4406	4013	3996	4308	3818	3032	2891	2708	3755	3048	2013	2750	2128	2772	2401	2365	2062	1856	2660	3127	2674	82.033	75.948	87.64	83.035	92.057	86.623	68.954	76.023	69.016	61.906	73.493	64.164	68.211	73.359	69.581	77.639	70.794	68.323	69.415	69.633
Map3k4	ENSMUSG00000014426	0	-0.227701	0.00281935	5.36915	0.000107694	1921	2093	2249	2443	2137	2513	2152	1740	1521	1547	2129	2127	1219	1506	1219	1300	1446	1348	1088	1000	1802	1984	1626	41.922	45.731	44.735	50.549	49.231	50.53	38.866	43.628	36.311	35.365	41.669	44.776	41.306	40.174	39.858	36.411	42.635	38.943	36.626	37.518
Sun1	ENSMUSG00000036817	0	0.221812	0.0028245	5.99339	0.000108052	2524	2376	2686	2563	2320	2986	3629	2758	2438	2885	3302	3354	1976	2499	1878	2090	2147	2104	2145	1989	3486	3856	3191	55.082	51.914	53.427	53.032	53.446	60.041	65.541	69.153	58.202	65.952	64.627	70.606	66.957	66.664	61.406	58.537	63.304	60.783	72.209	74.623
Tmem237	ENSMUSG00000038079	0	-0.464132	0.00284241	1.67753	0.000109632	171	176	176	177	199	217	142	154	104	109	170	166	84	97	78	114	96	99	97	79	137	151	139	3.732	3.845	3.501	3.662	4.584	4.363	2.565	3.861	2.483	2.492	3.327	3.495	2.846	2.588	2.55	3.193	2.831	2.86	3.265	2.964
Plekhb2	ENSMUSG00000026123	0	0.195452	0.00284241	6.03072	0.000109422	2989	3028	2954	3036	2860	3396	3318	2503	2352	2430	3202	3112	2134	2797	2176	2558	2489	2573	1833	1624	3272	3084	2719	65.229	66.16	58.758	62.819	65.886	68.285	59.924	62.759	56.149	55.551	62.67	65.511	72.311	74.613	71.15	71.645	73.388	74.332	61.706	60.929
Rxra	ENSMUSG00000015846	0	-0.277782	0.00284241	6.98456	0.000109857	5807	6103	6456	7517	6626	8066	8257	5719	5091	5169	7935	7456	3348	4238	3838	4275	4049	3702	3024	2768	5007	5704	4628	126.727	133.346	128.417	155.538	152.645	162.186	149.124	143.396	121.537	118.166	155.304	156.958	113.448	113.054	125.493	119.736	119.385	106.948	101.8	103.85
Coq5	ENSMUSG00000041733	0	0.233422	0.00284241	6.08073	0.00010964	2921	3265	3257	3009	2793	3460	3557	2698	2400	2572	3238	2852	2341	2920	2271	2829	2444	2729	1884	1876	3409	3232	2552	63.746	71.338	64.785	62.261	64.343	69.572	64.241	67.649	57.295	58.797	63.374	60.038	79.325	77.894	74.256	79.236	72.061	78.839	63.423	70.384
Fam53b	ENSMUSG00000030956	0	-0.358279	0.00284241	4.73998	0.000108919	1262	1414	1365	1613	1268	1711	1439	1192	913	925	1654	1431	715	879	706	827	933	733	811	657	1178	1414	1144	27.541	30.895	27.151	33.375	29.211	34.404	25.989	29.888	21.796	21.146	32.372	30.124	24.228	23.448	23.085	23.163	27.51	21.176	27.301	24.649
Vasn	ENSMUSG00000039646	0	-0.565347	0.00284241	3.1347	0.000109873	475	507	446	544	546	461	517	369	337	384	570	477	260	219	186	293	344	193	280	212	287	452	357	10.366	11.078	8.871	11.256	12.578	9.27	9.337	9.252	8.045	8.778	11.156	10.041	8.81	5.842	6.082	8.206	10.143	5.576	9.426	7.954
Asrgl1	ENSMUSG00000024654	0	0.215007	0.00284241	6.10176	0.000109441	2823	2677	3090	3022	2646	3130	3629	2617	2883	2935	3688	3253	1992	2524	2248	2574	2280	2571	2083	2001	4034	3822	3257	61.607	58.491	61.463	62.53	60.956	62.936	65.541	65.618	68.825	67.095	72.182	68.48	67.499	67.331	73.504	72.093	67.226	74.274	70.122	75.073
Coq3	ENSMUSG00000028247	0	0.335682	0.00287807	5.12285	0.000111416	1406	1512	1567	1531	1416	1587	1732	1386	1477	1570	1686	1474	927	1472	1141	1634	1247	1623	998	931	1976	1474	1513	30.683	33.036	31.169	31.679	32.621	31.91	31.281	34.752	35.26	35.891	32.999	31.03	31.412	39.267	37.308	45.766	36.768	46.887	33.597	34.929
Syt9	ENSMUSG00000062542	0	-1.52072	0.0028947	-0.628826	0.000112225	51	37	65	40	67	51	44	14	19	36	42	31	25	17	11	6	18	7	35	11	21	46	24	1.113	0.808	1.293	0.828	1.543	1.025	0.795	0.351	0.454	0.823	0.822	0.653	0.847	0.453	0.36	0.168	0.531	0.202	1.178	0.413
Klhl40	ENSMUSG00000074001	0	0.282319	0.00290074	6.57404	0.000112624	3735	3921	3961	3809	3209	4104	4785	3865	3421	3346	5409	4987	2973	3167	3032	3521	3698	3325	3643	3055	5815	5836	4833	81.51	85.671	78.789	78.814	73.926	82.521	86.419	96.91	81.669	76.491	105.865	104.983	100.741	84.483	99.139	98.617	109.036	96.057	122.638	114.617
Vgll3	ENSMUSG00000091243	0	-0.395296	0.00290268	3.16985	0.000112865	378	451	492	499	455	445	561	402	455	379	536	499	182	215	217	297	266	294	308	261	379	465	398	8.249	9.854	9.786	10.325	10.482	8.948	10.132	10.08	10.862	8.664	10.491	10.505	6.167	5.735	7.095	8.318	7.843	8.493	10.368	9.792
Ccdc146	ENSMUSG00000064280	0	-0.536965	0.00291005	2.47643	0.000113484	262	317	320	287	308	364	282	264	310	300	400	323	142	164	135	155	127	174	177	85	223	260	211	5.718	6.926	6.365	5.938	7.095	7.319	5.093	6.619	7.401	6.858	7.829	6.8	4.812	4.375	4.414	4.341	3.745	5.027	5.959	3.189
Uqcrc1	ENSMUSG00000025651	0	0.238648	0.00291005	9.02304	0.000113323	25225	26354	24394	24294	21115	27028	26286	19282	17472	18364	24692	22153	17552	23701	18723	22359	20465	21016	15301	13384	24919	23343	19036	550.49	575.817	485.223	502.679	486.431	543.463	474.734	483.471	417.106	419.809	483.273	466.348	594.752	632.251	612.198	626.238	603.412	607.136	515.092	502.14
Gatb	ENSMUSG00000028085	0	0.240462	0.00293894	4.49705	0.000114779	883	1031	1028	1043	1020	1146	1072	804	898	792	1035	1007	714	885	717	983	898	935	635	617	1219	1161	1023	19.27	22.527	20.448	21.581	23.498	23.043	19.361	20.159	21.438	18.105	20.257	21.199	24.194	23.608	23.444	27.532	26.478	27.011	21.377	23.149
Abca7	ENSMUSG00000035722	0	-0.370994	0.00294642	3.58894	0.000115408	548	515	651	760	659	674	702	543	480	506	718	690	327	319	309	379	379	370	332	327	531	559	502	11.959	11.252	12.949	15.726	15.182	13.552	12.678	13.615	11.459	11.567	14.053	14.525	11.08	8.51	10.104	10.615	11.175	10.689	11.176	12.268
Parp3	ENSMUSG00000023249	0	0.192172	0.00294642	6.17675	0.000115387	3458	3470	3761	3485	3231	3874	3357	2414	2719	2520	3270	2819	2459	3185	2611	3120	3006	2795	1996	2021	2945	3488	2971	75.465	75.817	74.81	72.11	74.433	77.896	60.629	60.528	64.91	57.608	64.001	59.343	83.324	84.964	85.374	87.386	88.632	80.745	67.193	75.824
Gm37829	ENSMUSG00000104453	0	-0.212908	0.00295024	6.13117	0.000115725	3469	3573	4135	3910	4140	4639	3732	2891	2670	2801	4028	3379	1813	2581	2446	2476	2321	2608	1601	1480	2663	2926	2401	75.705	78.068	82.25	80.904	95.374	93.278	67.401	72.488	63.741	64.032	78.836	71.132	61.434	68.851	79.978	69.349	68.435	75.343	53.896	55.527
Akt1	ENSMUSG00000001729	0	-0.308595	0.00295291	5.22303	0.000115999	1556	1805	1705	2044	1991	1914	2567	1748	1551	1638	2367	2199	830	1214	837	1095	1212	1081	1181	912	1818	1913	1646	33.957	39.438	33.914	42.293	45.867	38.486	46.361	43.829	37.027	37.445	46.327	46.292	28.125	32.385	27.368	30.669	35.736	31.229	39.757	34.216
Aebp1	ENSMUSG00000020473	0	-0.455024	0.00296349	5.82374	0.000116584	2068	2107	2151	2412	1984	2447	6070	3859	4330	5209	4154	5343	1145	1208	984	1079	1265	1170	1805	1486	2756	3693	3126	45.13	46.036	42.786	49.908	45.706	49.203	109.626	96.759	103.369	119.08	81.302	112.477	38.799	32.225	32.174	30.221	37.299	33.8	60.763	55.752
Pin1	ENSMUSG00000032171	0	0.231294	0.00303818	4.99485	0.000119695	1289	1423	1443	1403	1277	1564	1558	1271	1128	1246	1829	1568	943	1216	1185	1266	1137	1190	965	870	1663	1571	1436	28.13	31.092	28.703	29.03	29.419	31.448	28.138	31.869	26.929	28.484	35.797	33.008	31.954	32.438	38.747	35.459	33.525	34.378	32.486	32.641
Hsph1	ENSMUSG00000029657	0	-0.304403	0.0030426	4.96393	0.000120055	1538	1603	1662	1720	1850	1944	1660	1322	1231	1100	1607	1359	940	1022	817	1090	1014	1009	920	856	1476	1527	1037	33.564	35.024	33.059	35.589	42.619	39.089	29.98	33.147	29.387	25.146	31.452	28.609	31.852	27.263	26.714	30.529	29.898	29.149	30.971	32.115
Hps5	ENSMUSG00000014418	0	0.243687	0.0030426	4.74314	0.000120217	950	1073	1112	1065	1128	1241	1422	1123	1084	1036	1501	1204	758	897	858	938	1026	981	923	784	1503	1576	1515	20.732	23.444	22.119	22.036	25.986	24.953	25.682	28.158	25.878	23.683	29.378	25.346	25.685	23.929	28.055	26.272	30.252	28.34	31.072	29.414
Dnph1	ENSMUSG00000040658	0	-0.68936	0.00312809	1.63959	0.000123774	193	177	140	183	133	179	235	166	196	144	230	223	46	78	77	71	71	90	109	59	173	135	105	4.212	3.867	2.785	3.787	3.064	3.599	4.244	4.162	4.679	3.292	4.502	4.694	1.559	2.081	2.518	1.989	2.093	2.6	3.669	2.214
Gas1	ENSMUSG00000052957	0	-0.577573	0.00314356	3.80649	0.000124565	636	721	716	859	981	774	723	654	565	593	956	649	311	403	255	417	545	325	532	396	505	833	576	13.88	15.753	14.242	17.774	22.6	15.563	13.058	16.398	13.488	13.556	18.711	13.662	10.538	10.75	8.338	11.679	16.069	9.389	17.909	14.857
Mpi	ENSMUSG00000032306	0	0.259276	0.00314678	5.58615	0.000124872	2195	2089	2208	2073	1834	2151	2464	1765	1954	1903	2492	2117	1471	1917	1601	2041	1590	1992	1468	1431	2472	2330	2167	47.902	45.643	43.92	42.893	42.25	43.251	44.501	44.255	46.648	43.503	48.774	44.565	49.845	51.138	52.349	57.165	46.881	57.547	49.419	53.688
Sema3a	ENSMUSG00000028883	0	-0.833174	0.00316868	3.22596	0.000125922	400	430	579	510	669	332	665	549	473	617	704	564	160	178	153	159	334	184	446	313	360	579	405	8.729	9.395	11.517	10.553	15.412	6.676	12.01	13.765	11.292	14.105	13.779	11.873	5.422	4.748	5.003	4.453	9.848	5.316	15.014	11.743
Setd7	ENSMUSG00000037111	0	0.22095	0.00320814	8.20268	0.000127827	11394	11668	12620	12714	11925	14433	16356	12005	12184	13166	15955	15676	8905	11758	10071	9794	10436	10007	8604	7680	14401	16762	14261	248.653	254.938	251.026	263.072	274.719	290.21	295.395	301.01	290.867	300.98	312.272	329.999	301.747	313.658	329.298	274.313	307.706	289.095	289.645	288.138
Gm53058	ENSMUSG00000109857	0	-1.03634	0.00320814	0.0137076	0.000127857	61	53	60	49	97	90	55	74	41	47	56	53	16	23	21	18	38	19	36	21	50	47	30	1.331	1.158	1.193	1.014	2.235	1.81	0.993	1.855	0.979	1.074	1.096	1.116	0.542	0.614	0.687	0.504	1.12	0.549	1.212	0.788
Ppp3ca	ENSMUSG00000028161	0	0.204727	0.0032113	8.01364	0.000128166	9173	9425	10993	10383	9079	11239	16476	12432	11629	12485	15735	14698	7525	8880	7766	7733	8570	8396	8537	7531	12871	15854	13281	200.184	205.93	218.663	214.84	209.155	225.987	297.562	311.716	277.617	285.412	307.966	309.411	254.986	236.884	253.93	216.588	252.687	242.554	287.389	282.547
Gprc5b	ENSMUSG00000008734	0	-0.405555	0.00323317	4.11061	0.000129224	832	942	987	907	706	1102	1099	889	761	648	1107	1046	334	513	529	539	488	498	412	413	763	866	799	18.157	20.582	19.633	18.767	16.264	22.158	19.848	22.291	18.167	14.814	21.666	22.02	11.318	13.685	17.297	15.096	14.389	14.387	13.87	15.495
Ptx3	ENSMUSG00000027832	0	0.488842	0.00328663	3.3577	0.000131598	489	306	504	440	405	428	487	395	294	402	446	439	294	387	470	390	485	477	304	332	622	547	464	10.672	6.686	10.025	9.104	9.33	8.606	8.795	9.904	7.019	9.19	8.729	9.241	9.962	10.324	15.368	10.923	14.3	13.78	10.234	12.456
Apod	ENSMUSG00000022548	0	-0.424102	0.00328663	6.16583	0.000131735	3182	3685	3725	4325	3886	4389	3196	3932	3535	3852	4139	3880	1594	2155	1666	2519	2460	1932	1902	1563	2702	3607	3178	69.441	80.515	74.094	89.491	89.523	88.251	57.721	98.59	84.391	88.058	81.009	81.679	54.013	57.487	54.474	70.553	72.533	55.814	64.029	58.641
Hspd1	ENSMUSG00000025980	0	0.224016	0.00329779	7.19715	0.000132371	6230	6568	7140	5975	5868	7183	7514	5578	5963	6101	7304	6015	4308	5852	5024	5839	5144	5725	4315	4511	7955	7401	6289	135.958	143.506	142.022	123.632	135.182	144.432	135.705	139.861	142.354	139.471	142.954	126.623	145.977	156.109	164.273	163.541	151.671	165.391	145.26	169.243
Gatd3a	ENSMUSG00000053329	0	0.254628	0.00330415	7.29145	0.000132815	6713	6970	6591	6978	5187	7376	8313	6402	6447	6325	8021	7505	4740	6517	5431	5858	5581	5473	4740	4335	8601	8239	7402	146.499	152.29	131.102	144.385	119.494	148.312	150.136	160.522	153.908	144.592	156.988	157.99	160.616	173.848	177.581	164.073	164.556	158.111	159.567	162.64
Acad9	ENSMUSG00000027710	0	0.234821	0.00335484	4.86564	0.000135412	1334	1225	1522	1275	1229	1488	1466	989	941	1118	1430	1156	861	1289	1041	1152	1092	1189	950	801	1539	1493	1251	29.112	26.765	30.274	26.382	28.313	29.92	26.476	24.798	22.464	25.558	27.988	24.335	29.175	34.386	34.038	32.266	32.198	34.349	31.981	30.052
Slc46a3	ENSMUSG00000029650	0	0.362722	0.00335484	3.18997	0.000135427	363	407	392	380	356	398	470	375	349	387	415	409	331	448	335	325	278	371	274	283	440	486	389	7.922	8.893	7.797	7.863	8.201	8.003	8.488	9.403	8.332	8.847	8.122	8.61	11.216	11.951	10.954	9.103	8.197	10.718	9.224	10.618
Gramd3	ENSMUSG00000001700	0	-0.403441	0.00335484	3.26219	0.000135218	586	575	593	623	604	628	469	435	350	279	426	374	291	406	255	387	363	260	276	201	338	406	341	12.788	12.563	11.795	12.891	13.914	12.627	8.47	10.907	8.355	6.378	8.338	7.873	9.861	10.831	8.338	10.839	10.703	7.511	9.291	7.541
Armc8	ENSMUSG00000032468	0	0.184074	0.00338218	6.04125	0.000136724	2694	2677	3195	2781	2673	3333	3394	2739	2634	2810	3538	3089	2054	2561	2230	2388	2308	2269	2154	1715	3185	3417	3027	58.792	58.491	63.552	57.543	61.578	67.018	61.297	68.677	62.881	64.238	69.246	65.027	69.6	68.318	72.916	66.884	68.051	65.55	72.512	64.343
Six1	ENSMUSG00000051367	0	-0.232094	0.00339766	5.82171	0.000137544	2611	2975	2952	3055	2709	3624	3309	2342	2235	2350	3482	2932	1456	1996	1639	1950	1754	1900	1379	1264	2560	2574	2276	56.98	65.002	58.719	63.213	62.408	72.869	59.762	58.723	53.356	53.722	68.15	61.722	49.337	53.246	53.591	54.616	51.717	54.89	46.423	47.423
Gsn	ENSMUSG00000026879	0	-0.290775	0.00349334	10.2885	0.000141714	59475	70747	73908	71988	79422	80822	58680	50907	45066	43300	62806	60333	33300	45935	35739	50639	48072	38364	31471	29330	41912	59023	53039	1297.93	1545.77	1470.11	1489.54	1829.66	1625.12	1059.78	1276.43	1075.85	989.856	1229.24	1270.08	1128.38	1225.37	1168.58	1418.31	1417.4	1108.31	1059.44	1100.4
Rragb	ENSMUSG00000041658	0	-0.739829	0.00349334	0.839058	0.000141816	111	124	109	133	116	101	119	78	95	98	85	105	27	86	38	58	45	43	40	37	76	55	56	2.422	2.709	2.168	2.752	2.672	2.031	2.149	1.956	2.268	2.24	1.664	2.21	0.915	2.294	1.243	1.624	1.327	1.242	1.347	1.388
Psmc1	ENSMUSG00000021178	0	0.161809	0.00349842	6.83965	0.000142403	5034	5057	5421	5243	5025	5533	5912	4393	4630	4939	5759	5261	3447	4534	3948	4204	4120	4329	3446	3000	5587	5628	4756	109.858	110.492	107.83	108.486	115.762	111.254	106.773	110.149	110.531	112.908	112.716	110.751	116.802	120.95	129.09	117.747	121.478	125.062	116.006	112.554
Pura	ENSMUSG00000043991	0	-0.21572	0.00349842	5.93875	0.000142422	2789	2835	3421	3153	3264	3278	3531	2843	2414	2372	3445	3099	1678	2179	1643	1977	2016	1847	1838	1605	2512	3187	2556	60.865	61.943	68.047	65.24	75.193	65.912	63.771	71.285	57.629	54.225	67.426	65.238	56.859	58.127	53.722	55.372	59.442	53.358	61.874	60.216
Zfp651	ENSMUSG00000013419	0	-0.310575	0.00350727	6.78605	0.000142982	5563	5834	6005	6530	7149	7660	6209	4578	3936	3948	6845	5825	3044	4168	3537	3903	3525	3476	2760	2094	3814	4764	3982	121.402	127.469	119.446	135.116	164.693	154.023	112.137	114.787	93.964	90.253	133.971	122.623	103.146	111.186	115.652	109.316	103.935	100.419	92.913	78.563
Cr1l	ENSMUSG00000016481	0	0.165316	0.00350808	5.67938	0.000143216	2011	2151	2508	2203	2152	2376	2678	2028	2069	2164	2580	2431	1343	1901	1659	2008	1778	1856	1640	1564	2684	2810	2362	43.886	46.998	49.887	45.583	49.576	47.775	48.366	50.849	49.393	49.47	50.496	51.176	45.508	50.711	54.245	56.241	52.424	53.618	55.209	58.678
Mettl5	ENSMUSG00000051730	0	0.327187	0.00351133	3.1579	0.000143549	322	362	432	377	328	375	457	425	348	417	513	463	239	378	261	377	326	362	250	224	479	475	388	7.027	7.909	8.593	7.801	7.556	7.54	8.254	10.656	8.308	9.533	10.04	9.747	8.099	10.084	8.534	10.559	9.612	10.458	8.416	8.404
Timm29	ENSMUSG00000048429	0	0.213506	0.00354016	5.60362	0.000145131	2175	2143	2250	2076	2208	2561	2590	1890	1696	1759	2320	2289	1555	2091	1695	1739	1823	1939	1467	1304	2430	2395	1983	47.465	46.823	44.755	42.956	50.866	51.495	46.776	47.389	40.488	40.211	45.407	48.186	52.691	55.78	55.422	48.706	53.751	56.016	49.385	48.923
Adcy2	ENSMUSG00000021536	0	-0.303653	0.00354016	5.27036	0.00014508	1956	1792	2191	2077	2195	2201	2119	1596	1429	1666	2037	1751	1040	1644	1079	1157	1179	988	1109	1050	1759	1953	1596	42.686	39.154	43.581	42.976	50.567	44.256	38.27	40.018	34.114	38.085	39.868	36.861	35.241	43.856	35.281	32.406	34.763	28.543	37.333	39.394
Ntsr2	ENSMUSG00000020591	0	-1.72388	0.00354535	-0.737716	0.000145547	53	43	49	70	48	64	77	38	57	35	47	28	1	14	28	21	5	14	8	17	8	23	13	1.157	0.94	0.975	1.448	1.106	1.287	1.391	0.953	1.361	0.8	0.92	0.589	0.034	0.373	0.916	0.588	0.147	0.404	0.269	0.638
Afap1l1	ENSMUSG00000033032	0	0.271452	0.00354997	5.53761	0.000145939	1888	1751	2074	2059	1796	2308	2429	1734	1747	1767	2644	2277	1328	1722	1593	1760	1743	1887	1365	1194	2822	2491	2252	41.202	38.258	41.254	42.604	41.375	46.408	43.869	43.478	41.706	40.394	51.749	47.934	45	45.936	52.087	49.295	51.392	54.514	45.951	44.796
Ago4	ENSMUSG00000042500	0	0.3875	0.00355638	3.52722	0.000146406	445	385	512	523	398	588	654	494	437	403	579	452	358	502	439	380	453	466	450	348	572	591	550	9.711	8.412	10.184	10.822	9.169	11.823	11.811	12.386	10.432	9.213	11.332	9.515	12.131	13.391	14.354	10.643	13.357	13.462	15.149	13.056
Itpa	ENSMUSG00000074797	0	0.33972	0.00355863	3.64398	0.000146701	433	506	612	512	538	607	612	429	483	504	636	488	314	557	421	595	463	485	430	423	703	606	560	9.449	11.056	12.173	10.594	12.394	12.205	11.053	10.757	11.531	11.522	12.448	10.273	10.64	14.859	13.766	16.665	13.652	14.011	14.476	15.87
Acadsb	ENSMUSG00000030861	0	0.213529	0.00357993	7.34664	0.000147784	5995	6722	7018	6694	5770	7455	9548	7194	7598	6831	9809	8030	3967	6048	4846	6398	5241	5946	5094	4983	9062	8897	7732	130.83	146.871	139.596	138.509	132.925	149.901	172.44	180.38	181.386	156.16	191.982	169.041	134.422	161.337	158.453	179.197	154.531	171.775	171.484	186.952
Ano5	ENSMUSG00000055489	0	0.170357	0.00359029	8.21277	0.000148417	12764	12936	14692	13534	13813	15341	14734	10157	11020	10990	14288	12640	8796	11970	10574	11680	10290	11873	8838	8281	15185	15418	13443	278.551	282.643	292.24	280.039	318.213	308.468	266.101	254.674	263.079	251.236	279.646	266.088	298.054	319.314	345.745	327.137	303.401	343.002	297.522	310.686
Timm44	ENSMUSG00000002949	0	0.197059	0.00359226	5.60083	0.000148703	2043	2150	2348	2067	1974	2420	2644	1735	1781	2054	2428	2152	1486	1989	1548	1831	1763	1858	1463	1389	2538	2486	2174	44.585	46.976	46.704	42.769	45.475	48.66	47.752	43.503	42.518	46.955	47.521	45.302	50.353	53.059	50.616	51.283	51.982	53.676	49.25	52.112
Morf4l2	ENSMUSG00000031422	0	-0.194605	0.00368117	6.94242	0.000152594	5172	6042	6795	6051	6082	6811	6679	5537	5417	5251	7633	6280	2949	3862	3770	4258	3819	3936	3603	3315	5359	5773	4890	112.869	132.013	135.16	125.204	140.112	136.952	120.625	138.833	129.319	120.04	149.394	132.202	99.927	103.023	123.27	119.259	112.603	113.708	121.291	124.372
Lgr4	ENSMUSG00000050199	0	-0.226265	0.00372442	5.74251	0.000154599	2599	2592	3009	2949	2710	3049	3390	2466	2125	2212	3085	2746	1475	2139	1570	1781	1554	1646	1356	1238	2152	2400	2033	56.718	56.633	59.852	61.019	62.431	61.307	61.225	61.832	50.73	50.567	60.38	57.807	49.981	57.06	51.335	49.883	45.82	47.552	45.648	46.447
Nadk	ENSMUSG00000029063	0	-0.25177	0.00373128	4.64789	0.000155506	1097	1253	1287	1283	1216	1428	1363	1081	1057	972	1544	1245	658	804	641	932	777	709	739	759	1190	1179	1091	23.94	27.377	25.6	26.547	28.013	28.713	24.616	27.105	25.234	22.22	30.219	26.209	22.296	21.448	20.959	26.104	22.91	20.482	24.878	28.476
Atp8a2	ENSMUSG00000021983	0	0.70234	0.00373128	2.10726	0.000155164	169	120	174	139	88	197	252	197	209	191	205	190	95	191	161	192	173	179	145	182	236	202	290	3.688	2.622	3.461	2.876	2.027	3.961	4.551	4.94	4.989	4.366	4.012	4	3.219	5.095	5.264	5.378	5.101	5.171	4.881	6.828
Hspd1-ps3	ENSMUSG00000058809	0	0.27336	0.00373128	4.79166	0.000155523	1151	1186	1266	1149	1185	1402	1396	973	1191	1143	1438	1143	766	1203	891	1091	1023	1215	829	807	1494	1275	1194	25.118	25.913	25.182	23.775	27.299	28.191	25.212	24.397	28.433	26.129	28.145	24.062	25.956	32.091	29.134	30.557	30.163	35.1	27.907	30.277
Ndufs2	ENSMUSG00000013593	0	0.208447	0.00374225	8.99953	0.000156194	25137	25367	26739	25850	23578	27385	23373	17219	16681	16016	24236	19245	18112	24150	19069	22712	19960	21559	14642	13267	24832	22055	18865	548.569	554.251	531.868	534.875	543.172	550.641	422.124	431.744	398.223	366.132	474.349	405.131	613.728	644.229	623.511	636.125	588.522	622.823	492.908	497.75
Ahsa2	ENSMUSG00000020288	0	0.284763	0.00375461	3.7914	0.000156924	475	499	651	599	626	634	635	592	506	506	677	569	361	574	412	566	541	505	524	436	796	800	764	10.366	10.903	12.949	12.394	14.421	12.748	11.468	14.844	12.08	11.567	13.25	11.978	12.233	15.312	13.471	15.853	15.951	14.589	17.64	16.358
Prkag3	ENSMUSG00000006542	0	0.344944	0.00375491	7.68845	0.000157151	8016	7479	8266	8284	7733	9221	10879	8027	8300	8108	14541	11080	6565	7739	7364	7303	8216	6711	5879	5668	10365	13161	10283	174.935	163.411	164.42	171.408	178.147	185.41	196.479	201.267	198.145	185.352	284.597	233.248	222.456	206.447	240.785	204.545	242.249	193.876	197.91	212.652
Itgb5	ENSMUSG00000022817	0	-0.243671	0.00377549	5.91724	0.000158228	3337	3135	3269	3516	3315	3706	2953	2587	2052	2376	2998	2946	1840	2545	1747	1923	2090	1944	1524	1461	2486	2691	2293	72.824	68.498	65.024	72.751	76.368	74.518	53.332	64.866	48.987	54.316	58.677	62.017	62.349	67.891	57.123	53.86	61.624	56.161	51.304	54.814
Sparcl1	ENSMUSG00000029309	0	0.250583	0.00377789	7.58795	0.000158545	7303	7510	8093	7325	7186	9527	12930	7887	7400	8970	9734	9661	5608	7445	6339	6503	6444	6590	6579	5808	9776	10581	9605	159.375	164.088	160.979	151.565	165.545	191.563	233.52	197.756	176.659	205.058	190.515	203.376	190.028	198.604	207.27	182.138	190.002	190.38	221.475	217.904
Csnk2a1-ps3	ENSMUSG00000101523	0	0.18605	0.00378449	5.83598	0.000159254	2435	2367	2778	2619	2484	2783	2952	2093	2344	2507	2851	2533	1676	2377	1928	2263	1951	2136	1716	1594	2757	2830	2471	53.139	51.717	55.257	54.191	57.224	55.959	53.314	52.479	55.958	57.311	55.8	53.323	56.792	63.409	63.041	63.383	57.525	61.707	57.767	59.804
Zfp106	ENSMUSG00000027288	0	0.161103	0.00378449	10.3894	0.000159191	53812	53792	62201	61149	54530	63879	72261	52411	51188	52287	69999	67192	38578	51933	44638	47333	44975	46370	44808	40058	69832	76915	62986	1174.35	1175.32	1237.25	1265.27	1256.22	1284.44	1305.06	1314.14	1222	1195.3	1370.03	1414.47	1307.22	1385.37	1459.56	1325.72	1326.09	1339.59	1508.41	1502.89
Nek6	ENSMUSG00000026749	0	-0.387694	0.00379071	3.77636	0.000159732	676	719	1042	847	951	946	565	474	541	508	749	515	391	471	388	555	519	446	303	289	624	606	471	14.752	15.71	20.727	17.526	21.908	19.022	10.204	11.885	12.915	11.613	14.659	10.841	13.249	12.564	12.687	15.545	15.303	12.885	10.2	10.843
Gm9260	ENSMUSG00000106239	0	-0.971451	0.00382464	-0.619426	0.00016138	47	42	45	74	73	58	34	27	20	24	36	20	20	15	29	22	18	17	9	16	15	20	16	1.026	0.918	0.895	1.531	1.682	1.166	0.614	0.677	0.477	0.549	0.705	0.421	0.678	0.4	0.948	0.616	0.531	0.491	0.303	0.6
Cpeb1	ENSMUSG00000025586	0	-0.404926	0.00383262	5.60889	0.000161935	2223	2747	2722	2649	2718	4016	2858	2389	1914	2175	3435	3050	1254	1587	1563	1600	1618	1311	1100	779	1888	1979	1605	48.513	60.02	54.144	54.812	62.615	80.751	51.616	59.901	45.693	49.721	67.23	64.206	42.492	42.335	51.106	44.813	47.707	37.874	37.03	29.226
Armc5	ENSMUSG00000042178	0	-0.527829	0.0038462	1.77221	0.000162729	153	164	167	207	137	195	183	195	176	156	216	217	68	90	66	95	107	82	129	90	163	181	159	3.339	3.583	3.322	4.283	3.156	3.921	3.305	4.889	4.202	3.566	4.228	4.568	2.304	2.401	2.158	2.661	3.155	2.369	4.343	3.377
Brms1l	ENSMUSG00000012076	0	0.246704	0.0038501	4.07884	0.000163114	651	613	743	719	661	756	945	717	690	699	981	804	445	709	451	631	587	632	576	520	954	946	792	14.207	13.394	14.779	14.877	15.228	15.201	17.067	17.978	16.472	15.979	19.2	16.925	15.079	18.913	14.747	17.673	17.308	18.258	19.39	19.509
Elob	ENSMUSG00000055839	0	-0.288002	0.0038803	6.44098	0.000164615	4040	4306	4859	4603	3940	4715	5364	3807	4698	4727	5004	4754	1890	2741	2388	3101	2492	2704	1996	1898	4339	3971	3414	88.166	94.083	96.651	95.243	90.767	94.806	96.876	95.456	112.155	108.061	97.939	100.078	64.043	73.119	78.082	86.854	73.477	78.117	67.193	71.209
Rab10	ENSMUSG00000020671	0	-0.153678	0.00390806	7.69076	0.000166016	10058	10577	12198	10763	11136	12687	10780	7994	8356	8164	11068	9087	6043	7581	6798	7476	7073	7335	5266	4762	8159	8911	7881	219.498	231.1	242.632	222.703	256.542	255.103	194.691	200.439	199.482	186.632	216.624	191.293	204.768	202.232	222.278	209.39	208.548	211.903	177.274	178.66
Rnf19b	ENSMUSG00000028793	0	-0.315449	0.00390863	3.79193	0.000166263	652	669	693	692	722	805	765	651	562	627	834	771	371	510	352	384	447	344	360	343	656	707	651	14.229	14.617	13.785	14.319	16.633	16.186	13.816	16.323	13.417	14.333	16.323	16.231	12.571	13.605	11.51	10.755	13.18	9.938	12.119	12.869
Spag5	ENSMUSG00000002055	0	0.774047	0.00391246	1.66877	0.000166649	164	118	142	112	165	136	89	85	79	76	115	84	141	97	142	225	262	192	95	98	165	217	168	3.579	2.578	2.825	2.317	3.801	2.735	1.607	2.131	1.886	1.737	2.251	1.768	4.778	2.588	4.643	6.302	7.725	5.547	3.198	3.677
H1f1	ENSMUSG00000049539	0	0.831067	0.00394484	0.290416	0.000168254	45	33	39	29	31	38	76	45	61	68	52	53	35	48	40	52	49	43	74	60	59	95	65	0.982	0.721	0.776	0.6	0.714	0.764	1.373	1.128	1.456	1.555	1.018	1.116	1.186	1.28	1.308	1.456	1.445	1.242	2.491	2.251
Prps1	ENSMUSG00000031432	0	0.239923	0.00395817	5.07128	0.000169468	1444	1278	1503	1312	1252	1567	1860	1369	1414	1452	1963	1603	979	1274	1134	1199	1079	1228	999	1022	1831	1778	1674	31.513	27.923	29.896	27.147	28.843	31.508	33.592	34.326	33.756	33.193	38.42	33.745	33.174	33.985	37.079	33.582	31.814	35.476	33.63	38.343
Cry1	ENSMUSG00000020038	0	-0.397171	0.00395817	3.49162	0.000169396	518	512	578	697	575	639	759	539	487	479	801	554	292	364	249	319	326	337	319	351	430	531	423	11.304	11.187	11.497	14.422	13.246	12.849	13.708	13.515	11.626	10.95	15.677	11.662	9.894	9.71	8.142	8.935	9.612	9.736	10.739	13.169
Gadd45b	ENSMUSG00000015312	0	0.674107	0.00395817	3.70764	0.000169726	510	456	660	440	667	496	555	476	443	626	395	582	387	507	561	607	742	750	246	415	801	783	585	11.13	9.963	13.128	9.104	15.366	9.973	10.023	11.935	10.576	14.311	7.731	12.252	13.114	13.525	18.343	17.001	21.878	21.667	8.281	15.57
Rbm20	ENSMUSG00000043639	0	-0.29283	0.00395817	6.08519	0.000169507	3178	3360	3682	3447	3048	3791	4318	3066	2882	3120	4416	4064	1915	2416	1793	2024	2113	1682	2043	1664	2428	3255	2879	69.354	73.414	73.239	71.324	70.217	76.227	77.985	76.876	68.802	71.325	86.43	85.552	64.89	64.45	58.627	56.689	62.302	48.592	68.775	62.43
Ube2n-ps1	ENSMUSG00000106831	0	0.316136	0.00396298	2.95753	0.000170159	289	352	355	313	308	337	411	312	309	340	426	333	207	287	284	303	318	312	263	210	423	394	316	6.307	7.691	7.061	6.476	7.095	6.776	7.423	7.823	7.377	7.773	8.338	7.01	7.014	7.656	9.286	8.487	9.376	9.013	8.854	7.879
Cldnd1	ENSMUSG00000022744	0	-0.262628	0.00397651	4.24758	0.000170967	863	933	1061	988	970	1197	1131	926	746	716	1079	982	450	594	533	687	667	594	548	497	810	802	725	18.833	20.385	21.104	20.443	22.346	24.069	20.426	23.218	17.809	16.368	21.118	20.672	15.248	15.846	17.428	19.242	19.667	17.16	18.448	18.646
Slx4	ENSMUSG00000039738	0	-0.486939	0.00399758	2.77467	0.000172101	337	372	316	328	396	420	344	317	286	310	349	317	134	154	231	225	204	154	247	207	340	406	324	7.354	8.128	6.286	6.787	9.123	8.445	6.213	7.948	6.828	7.087	6.831	6.673	4.541	4.108	7.553	6.302	6.015	4.449	8.315	7.766
Coq9	ENSMUSG00000031782	0	0.208186	0.00399818	8.02999	0.000172583	11279	12645	12723	12289	11498	14181	13205	10184	9106	9133	13583	11021	7644	11716	9305	11353	9615	10876	7333	7001	12884	11358	9994	246.144	276.284	253.074	254.278	264.882	285.143	238.487	255.351	217.386	208.784	265.847	232.006	259.018	312.538	304.251	317.978	283.499	314.199	246.858	262.663
Gm6440	ENSMUSG00000116694	0	-0.401984	0.00399818	3.00521	0.000172379	387	430	488	455	338	385	518	388	456	429	493	478	158	243	216	277	223	216	227	197	301	382	279	8.446	9.395	9.707	9.415	7.787	7.741	9.355	9.729	10.886	9.807	9.649	10.062	5.354	6.482	7.063	7.758	6.575	6.24	7.642	7.391
Dusp27	ENSMUSG00000026564	0	-0.295	0.00401036	6.12578	0.000173338	3455	3504	3764	4063	3729	3952	4020	2779	2839	2821	4359	3310	2337	2445	1766	2153	2443	1997	2008	1613	2976	3197	2564	75.399	76.56	74.87	84.07	85.906	79.464	72.603	69.68	67.775	64.489	85.315	69.68	79.19	65.223	57.744	60.302	72.032	57.692	67.597	60.516
Dnase2a	ENSMUSG00000003812	0	0.428884	0.00402299	2.64831	0.000174113	251	208	260	223	216	250	340	269	257	305	283	303	162	251	195	251	235	231	173	202	417	383	391	5.478	4.545	5.172	4.614	4.976	5.027	6.141	6.745	6.135	6.972	5.539	6.379	5.489	6.696	6.376	7.03	6.929	6.673	5.824	7.579
Camta2	ENSMUSG00000040712	0	-0.419421	0.00404744	3.13233	0.000175403	406	413	423	496	528	478	551	325	358	375	485	511	213	213	209	297	266	256	272	257	390	493	395	8.86	9.024	8.414	10.263	12.164	9.611	9.951	8.149	8.546	8.573	9.492	10.757	7.218	5.682	6.834	8.318	7.843	7.396	9.157	9.642
Saraf	ENSMUSG00000031532	0	0.175044	0.00405885	7.35659	0.000176129	7008	6798	7490	7167	7920	8014	8420	6294	5935	5968	8583	7397	4623	6225	5544	6222	5845	6423	5255	4645	8756	8653	7373	152.937	148.532	148.984	148.296	182.455	161.141	152.068	157.814	141.685	136.431	167.987	155.716	156.651	166.059	181.276	174.268	172.34	185.556	176.904	174.271
Bpgm	ENSMUSG00000038871	0	0.274007	0.00406432	6.74791	0.000176599	3965	4627	5084	4415	4318	5466	5585	4080	4585	4976	5836	5004	2957	4033	3873	4277	3829	4530	2881	2849	6244	5295	4370	86.529	101.097	101.126	91.353	99.475	109.907	100.867	102.301	109.457	113.753	114.223	105.34	100.198	107.585	126.638	119.792	112.898	130.868	96.986	106.889
Dgcr6	ENSMUSG00000003531	0	-0.27473	0.0040654	4.03647	0.000176878	764	754	958	951	791	925	998	714	736	693	1018	930	417	587	423	549	472	540	444	365	758	720	588	16.673	16.474	19.056	19.678	18.222	18.599	18.024	17.903	17.57	15.842	19.924	19.578	14.13	15.659	13.831	15.377	13.917	15.6	14.947	13.694
Zbtb7b	ENSMUSG00000028042	0	-0.253831	0.00418868	4.71462	0.00018248	1218	1313	1324	1346	1427	1696	1657	1185	1107	1067	1502	1457	706	849	813	908	836	772	668	582	1176	1129	963	26.581	28.688	26.336	27.851	32.874	34.102	29.926	29.712	26.427	24.392	29.397	30.672	23.923	22.648	26.583	25.432	24.65	22.302	22.488	21.835
Grn	ENSMUSG00000034708	0	-0.314108	0.00426714	4.1699	0.000186142	763	840	923	835	877	923	1083	885	806	891	990	1012	348	438	409	647	570	550	644	529	867	980	829	16.651	18.353	18.359	17.277	20.204	18.559	19.559	22.19	19.242	20.369	19.376	21.304	11.792	11.684	13.373	18.121	16.806	15.889	21.68	19.847
Pgp	ENSMUSG00000043445	0	0.201432	0.00427299	5.64546	0.000186642	2127	2395	2542	2437	2041	2784	2360	1773	1703	1789	2288	2182	1630	2138	1949	1857	2005	1985	1439	1356	2329	2570	2080	46.418	52.329	50.563	50.425	47.019	55.979	42.622	44.456	40.655	40.897	44.781	45.934	55.233	57.034	63.728	52.011	59.118	57.345	48.442	50.874
Camsap1	ENSMUSG00000026933	0	-0.237571	0.00438642	5.35564	0.000191847	1899	1902	2046	2185	2112	2419	2468	1832	1723	1818	2215	2283	1216	1354	1086	1266	1426	1196	1145	958	1678	2016	1617	41.442	41.557	40.697	45.211	48.655	48.64	44.573	45.935	41.133	41.56	43.352	48.06	41.204	36.12	35.51	35.459	42.046	34.552	38.545	35.942
Sort1	ENSMUSG00000068747	0	-0.254977	0.00440037	6.13948	0.000192708	3172	3487	3720	3849	3544	4375	4327	2929	3001	3013	4160	3979	2095	2251	2048	2460	2126	2119	1727	1510	3333	3027	2798	69.223	76.189	73.995	79.642	81.644	87.97	78.147	73.441	71.642	68.878	81.42	83.763	70.989	60.048	66.965	68.9	62.685	61.216	58.138	56.652
Tada2a	ENSMUSG00000018651	0	-0.339717	0.00446061	3.75626	0.0001956	738	623	745	746	802	697	867	554	564	617	804	683	343	488	389	373	453	361	398	302	565	635	507	16.106	13.612	14.819	15.436	18.476	14.015	15.658	13.891	13.464	14.105	15.736	14.378	11.623	13.018	12.719	10.447	13.357	10.429	13.398	11.33
Ndufa9	ENSMUSG00000000399	0	0.213767	0.00448282	7.61607	0.000196928	8556	9184	9680	9155	8024	9611	9403	7441	7722	7698	9638	8002	5596	8730	6830	8375	6974	7833	5942	5388	10347	9048	7810	186.719	200.664	192.546	189.431	184.851	193.252	169.821	186.573	184.346	175.979	188.636	168.452	189.621	232.883	223.325	234.57	205.629	226.289	200.031	202.147
Dcaf11	ENSMUSG00000022214	0	0.192835	0.00448282	6.82105	0.000197343	4759	4691	5200	5036	4591	5500	6073	4495	4230	4129	5921	5819	3509	4361	3998	4055	4114	3899	3408	3260	5853	5905	5194	103.857	102.495	103.434	104.202	105.764	110.591	109.68	112.706	100.982	94.391	115.886	122.497	118.903	116.335	130.725	113.574	121.301	112.639	114.727	122.308
Sema4d	ENSMUSG00000021451	0	0.280294	0.00448282	5.35698	0.000197099	1514	1559	1752	1702	1548	2058	2224	1844	1453	1640	2305	2335	1311	1580	1456	1320	1531	1426	1244	1099	2137	2380	1962	33.04	34.063	34.849	35.217	35.662	41.381	40.166	46.236	34.687	37.491	45.114	49.155	44.423	42.148	47.608	36.971	45.142	41.196	41.878	41.232
Anxa7	ENSMUSG00000021814	0	-0.231886	0.00450727	6.47302	0.000198676	5038	4438	5517	5106	6119	5573	3788	3225	2844	3216	4068	3849	2710	3402	3049	3166	3345	3078	2352	2100	3321	3832	3460	109.945	96.967	109.739	105.651	140.965	112.059	68.413	80.863	67.894	73.519	79.619	81.026	91.829	90.752	99.695	88.674	98.627	88.921	79.178	78.788
Ccdc134	ENSMUSG00000068114	0	-0.629738	0.00452796	3.46875	0.000199847	494	745	618	656	741	793	639	470	565	377	984	521	286	296	253	411	297	310	292	337	337	395	379	10.781	16.278	12.293	13.574	17.071	15.945	11.541	11.785	13.488	8.618	19.259	10.968	9.691	7.896	8.272	11.511	8.757	8.956	9.83	12.644
Ndufaf5	ENSMUSG00000027384	0	0.353093	0.00455127	5.67594	0.000201135	1575	1927	1820	1593	1354	1791	3629	2483	3257	3020	3341	2950	1166	1595	1631	1692	1479	1502	1823	1681	3358	3285	3149	34.372	42.104	36.202	32.962	31.192	36.012	65.541	62.258	77.754	69.038	65.39	62.101	39.51	42.548	53.33	47.39	43.608	43.392	61.369	63.068
Scp2-ps2	ENSMUSG00000058492	0	0.25019	0.00456739	3.48609	0.000202225	409	477	449	480	483	522	603	412	441	455	629	521	310	446	351	424	411	407	369	356	615	580	547	8.926	10.422	8.931	9.932	11.127	10.496	10.89	10.33	10.528	10.401	12.311	10.968	10.504	11.898	11.477	11.876	12.118	11.758	12.422	13.356
Paip2	ENSMUSG00000037058	0	0.211337	0.00456739	7.04105	0.000202369	5005	5732	5910	5704	5443	6171	6993	5587	5814	5930	6788	5691	3309	4976	4494	5059	4533	5182	3934	3987	6661	6677	6194	109.225	125.24	117.556	118.024	125.392	124.083	126.296	140.087	138.797	135.562	132.855	119.803	112.126	132.741	146.943	141.694	133.656	149.704	132.434	149.584
Txnl1	ENSMUSG00000024583	0	0.16264	0.00458202	5.9767	0.000203279	2684	2793	3140	2928	2841	3042	3314	2437	2254	2349	3005	2752	1705	2546	2172	2441	2296	2499	1871	1804	3216	3174	2857	58.573	61.025	62.458	60.585	65.449	61.167	59.852	61.105	53.809	53.699	58.814	57.933	57.774	67.917	71.019	68.368	67.698	72.194	62.985	67.682
Gm49579	ENSMUSG00000116789	0	1.21989	0.00461522	-0.0627387	0.000205015	32	27	37	26	49	28	40	17	42	93	29	44	38	65	41	40	49	80	16	50	51	42	29	0.698	0.59	0.736	0.538	1.129	0.563	0.722	0.426	1.003	2.126	0.568	0.926	1.288	1.734	1.341	1.12	1.445	2.311	0.539	1.876
Gm12514	ENSMUSG00000087614	0	-1.98683	0.00462166	-1.40362	0.000205565	18	33	38	23	29	23	38	48	47	39	23	35	4	13	3	7	5	1	5	20	7	10	16	0.393	0.721	0.756	0.476	0.668	0.462	0.686	1.204	1.122	0.892	0.45	0.737	0.136	0.347	0.098	0.196	0.147	0.029	0.168	0.75
Auts2	ENSMUSG00000029673	0	-0.609143	0.00467819	2.78917	0.000208347	296	329	409	351	424	369	414	319	357	328	479	400	131	187	130	177	295	126	281	169	244	413	345	6.46	7.188	8.135	7.263	9.768	7.42	7.477	7.999	8.523	7.498	9.375	8.42	4.439	4.988	4.251	4.957	8.698	3.64	9.46	6.341
Rtcb	ENSMUSG00000001783	0	0.185327	0.00474056	5.6482	0.000211395	2020	2148	2262	2151	2058	2486	2551	1834	1998	2120	2691	2378	1358	2013	1560	1961	1783	1812	1507	1565	2577	2617	2470	44.083	46.932	44.994	44.507	47.411	49.987	46.072	45.985	47.698	48.464	52.668	50.06	46.016	53.699	51.008	54.924	52.572	52.347	50.732	58.716
Dnajc3	ENSMUSG00000022136	0	-0.243895	0.00475809	6.19381	0.00021272	3367	3785	4258	3719	3979	4040	4151	3080	2533	2808	4424	3455	1818	2515	2024	2631	2550	2235	2410	1926	2916	3546	2906	73.479	82.7	84.696	76.952	91.665	81.234	74.969	77.227	60.47	64.192	86.587	72.732	61.603	67.091	66.18	73.69	75.187	64.567	81.13	72.26
Tmem267	ENSMUSG00000074634	0	-0.735432	0.00475809	3.14958	0.000212514	696	457	822	638	522	651	559	375	333	369	483	271	212	271	181	354	185	426	178	186	377	392	261	15.189	9.985	16.35	13.201	12.025	13.09	10.096	9.403	7.95	8.435	9.453	5.705	7.184	7.229	5.918	9.915	5.455	12.307	5.992	6.978
Rpa2	ENSMUSG00000028884	0	0.24121	0.00476707	4.56175	0.000213394	972	1019	1051	988	852	1106	1261	878	887	886	1205	1226	683	983	765	811	826	906	769	710	1330	1329	1158	21.212	22.264	20.906	20.443	19.628	22.239	22.774	22.015	21.175	20.254	23.584	25.809	23.144	26.223	25.014	22.715	24.355	26.174	25.888	26.638
Rbpms	ENSMUSG00000031586	0	-0.318815	0.00477025	3.45091	0.000213809	519	547	579	615	530	590	800	513	546	536	661	622	289	313	305	339	361	323	231	292	385	458	430	11.326	11.952	11.517	12.725	12.21	11.863	14.448	12.863	13.035	12.253	12.937	13.094	9.793	8.35	9.973	9.495	10.644	9.331	7.776	10.955
Sdhaf2	ENSMUSG00000024668	0	0.194792	0.0047815	5.35826	0.000214586	1797	1829	2029	1835	1860	2023	2126	1553	1626	1579	2061	1707	1269	1710	1390	1625	1462	1663	1211	1181	2002	1824	1670	39.216	39.962	40.359	37.969	42.849	40.677	38.396	38.939	38.817	36.097	40.338	35.934	43	45.616	45.45	45.514	43.107	48.043	40.767	44.309
Pbld2	ENSMUSG00000020072	0	0.847819	0.00481419	0.398869	0.000216328	41	49	47	34	52	43	73	67	41	50	39	60	45	47	42	87	57	65	46	54	90	63	78	0.895	1.071	0.935	0.704	1.198	0.865	1.318	1.68	0.979	1.143	0.763	1.263	1.525	1.254	1.373	2.437	1.681	1.878	1.549	2.026
Cltb	ENSMUSG00000047547	0	-0.178058	0.00483126	6.01802	0.000217371	2996	3164	3449	3458	3147	3470	3635	2855	3016	2948	3777	3476	1890	2198	1967	2192	1972	2062	1729	1513	2777	2826	2366	65.382	69.131	68.604	71.551	72.498	69.773	65.649	71.585	72.001	67.393	73.924	73.174	64.043	58.634	64.316	61.394	58.145	59.57	58.205	56.765
Gm5552	ENSMUSG00000106558	0	0.905854	0.00485828	-0.669463	0.000218864	17	16	23	21	18	20	39	40	21	25	41	22	24	35	24	19	25	26	18	23	48	33	29	0.371	0.35	0.457	0.435	0.415	0.402	0.704	1.003	0.501	0.572	0.802	0.463	0.813	0.934	0.785	0.532	0.737	0.751	0.606	0.863
Mylip	ENSMUSG00000038175	0	-0.284342	0.00486177	4.64373	0.000219299	1276	1169	1288	1239	1278	1603	1552	1280	1216	1181	1378	1420	570	904	692	766	742	792	537	566	1014	1110	1073	27.846	25.542	25.62	25.637	29.442	32.232	28.03	32.094	29.029	26.998	26.97	29.893	19.315	24.115	22.627	21.454	21.878	22.88	18.078	21.235
Setbp1	ENSMUSG00000024548	0	-0.399237	0.00486642	4.18817	0.000219786	971	894	1008	973	1180	879	1024	754	868	796	1017	890	443	567	415	601	611	511	555	497	605	1025	785	21.19	19.533	20.05	20.133	27.184	17.674	18.494	18.906	20.722	18.197	19.905	18.736	15.011	15.125	13.57	16.833	18.015	14.762	18.683	18.646
Irs2	ENSMUSG00000038894	0	-0.477067	0.00487639	3.75668	0.000220515	671	630	716	782	686	724	759	767	594	843	810	961	371	406	294	314	423	357	315	327	556	537	665	14.643	13.765	14.242	16.181	15.804	14.558	13.708	19.232	14.18	19.271	15.853	20.23	12.571	10.831	9.613	8.795	12.472	10.313	10.604	12.268
Cstad	ENSMUSG00000047363	0	1.10307	0.00487851	-0.800848	0.000221168	22	32	12	18	23	20	25	16	10	18	25	16	33	36	33	29	41	21	10	18	33	36	45	0.48	0.699	0.239	0.372	0.53	0.402	0.452	0.401	0.239	0.411	0.489	0.337	1.118	0.96	1.079	0.812	1.209	0.607	0.337	0.675
Nicn1	ENSMUSG00000032606	0	0.269635	0.00487851	3.23187	0.000220983	377	393	415	361	396	425	489	396	402	403	454	461	280	417	301	328	321	345	303	257	513	498	424	8.227	8.587	8.255	7.47	9.123	8.546	8.832	9.929	9.597	9.213	8.886	9.705	9.488	11.124	9.842	9.187	9.465	9.967	10.2	9.642
Senp6	ENSMUSG00000034252	0	-0.159016	0.00488617	6.1636	0.000221851	3148	3588	3940	3603	3393	3848	4028	3272	3035	2908	4048	3618	1873	2629	2112	2312	2284	2320	2085	1906	2981	3415	2933	68.699	78.395	78.371	74.551	78.165	77.373	72.747	82.041	72.454	66.478	79.228	76.163	63.467	70.132	69.057	64.755	67.344	67.023	70.189	71.509
Carnmt1	ENSMUSG00000024726	0	0.26311	0.00488617	6.22992	0.000222073	3045	3353	3788	3114	3626	3909	3691	2687	2904	2769	3863	3159	2190	3330	2674	3359	2462	3353	1979	2000	3727	3521	3327	66.452	73.261	75.347	64.433	83.533	78.6	66.661	67.373	69.327	63.3	75.607	66.501	74.209	88.832	87.433	94.08	72.592	96.866	66.621	75.036
Gm16758	ENSMUSG00000086534	0	1.64273	0.00491171	-1.0855	0.000223514	4	6	12	11	6	15	64	20	31	25	52	16	19	34	16	23	16	12	32	17	24	40	29	0.087	0.131	0.239	0.228	0.138	0.302	1.156	0.501	0.74	0.572	1.018	0.337	0.644	0.907	0.523	0.644	0.472	0.347	1.077	0.638
Ube2l3	ENSMUSG00000038965	0	0.208401	0.00491886	5.72421	0.000224121	2065	2427	2234	2369	2259	2529	2726	2115	2259	2156	2921	2517	1560	2040	1811	1925	1809	2099	1566	1377	2783	2694	2293	45.065	53.028	44.437	49.018	52.041	50.852	49.233	53.031	53.929	49.287	57.17	52.986	52.861	54.419	59.215	53.916	53.338	60.639	52.718	51.662
Peg3	ENSMUSG00000002265	0	0.35531	0.0049388	5.12163	0.000225311	1053	1191	1000	1116	1107	1207	2015	1889	1585	1756	2393	1996	830	1107	923	885	1436	932	1521	1470	2353	2618	2503	22.98	26.023	19.891	23.092	25.502	24.27	36.392	47.364	37.838	40.143	46.836	42.018	28.125	29.531	30.18	24.787	42.341	26.925	51.203	55.151
Ankrd46	ENSMUSG00000048307	0	0.248228	0.00494101	4.39334	0.000225831	833	860	858	766	794	978	1256	932	880	875	1179	1007	545	812	589	869	763	690	707	607	1208	1181	1035	18.179	18.79	17.067	15.85	18.292	19.665	22.684	23.369	21.008	20.003	23.075	21.199	18.467	21.661	19.259	24.339	22.497	19.934	23.8	22.773
4933401D09Rik	ENSMUSG00000116924	0	0.920682	0.00494101	0.850769	0.000225976	67	77	50	43	62	54	80	66	55	86	128	73	51	80	62	117	69	87	38	57	154	107	137	1.462	1.682	0.995	0.89	1.428	1.086	1.445	1.655	1.313	1.966	2.505	1.537	1.728	2.134	2.027	3.277	2.034	2.513	1.279	2.139
2510002D24Rik	ENSMUSG00000071632	0	0.287518	0.00495568	3.32649	0.00022693	436	398	484	449	426	411	508	426	363	364	501	436	304	453	341	373	336	414	298	298	523	534	480	9.515	8.696	9.627	9.29	9.814	8.264	9.175	10.681	8.666	8.321	9.806	9.178	10.301	12.084	11.15	10.447	9.907	11.96	10.032	11.18
Itih2	ENSMUSG00000037254	0	-0.663862	0.00495619	1.29926	0.000227519	121	116	108	126	106	154	185	134	119	111	189	160	57	45	39	66	64	64	108	81	88	134	116	2.641	2.535	2.148	2.607	2.442	3.097	3.341	3.36	2.841	2.538	3.699	3.368	1.931	1.2	1.275	1.849	1.887	1.849	3.636	3.039
Exoc3	ENSMUSG00000034152	0	0.163181	0.00495619	6.27293	0.000227473	3171	3247	3576	3338	3126	3858	3964	3237	3133	3113	4078	3300	2162	2805	2402	2926	2814	2890	2389	2342	4182	4220	3607	69.201	70.945	71.131	69.068	72.014	77.574	71.591	81.164	74.794	71.164	79.815	69.469	73.26	74.827	78.54	81.952	82.971	83.49	80.423	87.867
Cd27	ENSMUSG00000030336	0	-0.954712	0.00495967	-0.129305	0.000227962	85	104	105	85	153	99	39	17	28	40	30	32	16	40	33	50	51	34	26	8	27	18	6	1.855	2.272	2.089	1.759	3.525	1.991	0.704	0.426	0.668	0.914	0.587	0.674	0.542	1.067	1.079	1.4	1.504	0.982	0.875	0.3
Eif5	ENSMUSG00000021282	0	-0.156975	0.00497733	7.30794	0.000229058	6820	7098	8748	7784	7122	7887	9431	7403	7512	7236	9702	8237	3933	5327	4567	4921	4883	4951	4608	4309	6889	7625	6788	148.834	155.086	174.007	161.063	164.071	158.587	170.327	185.621	179.333	165.418	189.888	173.399	133.27	142.104	149.33	137.829	143.975	143.031	155.124	161.665
Tmcc1	ENSMUSG00000030126	0	-0.201546	0.00498573	6.33703	0.00022973	3651	3782	4496	4147	3865	4565	4675	3592	3637	3536	5190	4383	2125	2825	2228	2784	2652	2409	2270	2042	2924	3480	3420	79.676	82.634	89.43	85.808	89.039	91.79	84.432	90.065	86.826	80.834	101.579	92.268	72.006	75.36	72.85	77.975	78.194	69.594	76.417	76.612
Fam78b	ENSMUSG00000060568	0	-0.824006	0.00500455	0.506099	0.000231311	64	81	88	82	108	74	79	75	70	58	126	62	39	33	30	31	34	30	50	27	54	85	69	1.397	1.77	1.75	1.697	2.488	1.488	1.427	1.881	1.671	1.326	2.466	1.305	1.322	0.88	0.981	0.868	1.002	0.867	1.683	1.013
Gm12254	ENSMUSG00000085342	0	-0.194115	0.00500455	5.42127	0.000231131	1865	2134	2183	2212	2079	2148	2470	2012	1864	1821	2407	2152	947	1426	1261	1520	1271	1340	1242	1166	2111	2055	1877	40.7	46.626	43.422	45.77	47.894	43.191	44.609	50.448	44.499	41.629	47.11	45.302	32.089	38.04	41.232	42.573	37.475	38.712	41.811	43.746
H4c18	ENSMUSG00000069305	0	-1.30674	0.00500455	-0.832997	0.000231454	41	47	38	67	35	32	50	26	25	26	28	40	10	22	7	10	12	13	16	5	36	26	11	0.895	1.027	0.756	1.386	0.806	0.643	0.903	0.652	0.597	0.594	0.548	0.842	0.339	0.587	0.229	0.28	0.354	0.376	0.539	0.188
Pnrc1	ENSMUSG00000040128	0	-0.304948	0.00501403	5.9305	0.000232179	2528	2700	3041	3147	2396	3240	3812	3621	3674	3404	3717	4259	1356	1667	1664	1564	1751	1715	1675	1416	2754	3105	2639	55.169	58.993	60.489	65.116	55.197	65.148	68.846	90.792	87.709	77.817	72.749	89.657	45.948	44.469	54.409	43.805	51.628	49.545	56.387	53.125
Abcb4	ENSMUSG00000042476	0	0.180609	0.0050165	7.94175	0.000232579	10473	9535	11645	10594	10342	11955	13958	9422	8988	9797	12790	11817	7312	8968	8354	9046	8879	8640	8035	7175	13234	12750	11233	228.554	208.333	231.632	219.206	238.251	240.384	252.086	236.244	214.569	223.964	250.327	248.762	247.768	239.232	273.156	253.363	261.798	249.603	270.49	269.191
Fundc2	ENSMUSG00000031198	0	0.177873	0.00503749	7.93139	0.00023384	9268	10362	11652	10821	9773	11657	13320	10632	10548	10400	13964	11551	6378	9322	8335	9383	8039	8912	7224	7258	12029	11723	11026	202.257	226.402	231.771	223.903	225.143	234.392	240.564	266.584	251.811	237.748	273.304	243.163	216.12	248.675	272.535	262.802	237.03	257.461	243.188	272.305
L2hgdh	ENSMUSG00000020988	0	0.196769	0.00504013	5.99211	0.000234251	2649	2600	3090	2885	2667	3207	3595	2579	2373	2325	3403	2927	1790	2744	2137	2469	2184	2382	1783	1831	3270	3175	2863	57.81	56.808	61.463	59.695	61.44	64.484	64.927	64.665	56.65	53.15	66.604	61.617	60.654	73.199	69.875	69.153	64.395	68.814	60.023	68.695
Ak4	ENSMUSG00000028527	0	0.864243	0.00507609	2.06171	0.000236212	91	131	152	115	113	143	165	144	181	180	192	154	98	150	108	214	149	258	180	209	631	330	254	1.986	2.862	3.023	2.38	2.603	2.875	2.98	3.611	4.321	4.115	3.758	3.242	3.321	4.001	3.531	5.994	4.393	7.453	6.06	7.841
Speer4b	ENSMUSG00000048703	0	1.36359	0.00511964	-1.83603	0.000238531	13	15	7	9	14	7	7	16	2	5	16	5	19	18	12	24	23	22	10	5	9	13	20	0.284	0.328	0.139	0.186	0.323	0.141	0.126	0.401	0.048	0.114	0.313	0.105	0.644	0.48	0.392	0.672	0.678	0.636	0.337	0.188
Cdnf	ENSMUSG00000039496	0	0.175983	0.00513093	5.91484	0.00023935	2496	2748	2933	2760	2574	3077	3306	2412	2382	2531	3208	2778	1709	2339	2183	2406	2112	2385	1821	1566	2774	2697	2402	54.471	60.042	58.341	57.109	59.298	61.87	59.708	60.478	56.865	57.86	62.787	58.48	57.91	62.396	71.379	67.388	62.272	68.901	61.302	58.753
Polr1d	ENSMUSG00000029642	0	-0.176889	0.00514226	5.55156	0.000240466	2207	2165	2535	2462	2295	2564	2607	2068	2064	2104	2668	2280	1103	1592	1442	1710	1427	1550	1351	1125	2109	2197	1847	48.164	47.304	50.424	50.942	52.87	51.555	47.083	51.852	49.274	48.098	52.218	47.997	37.375	42.468	47.15	47.894	42.075	44.778	45.48	42.208
1700071M16Rik	ENSMUSG00000090307	0	-2.15417	0.00514226	-0.897611	0.000240409	32	88	62	50	45	98	32	48	26	21	105	42	2	8	6	35	15	7	16	3	14	25	3	0.698	1.923	1.233	1.035	1.037	1.971	0.578	1.204	0.621	0.48	2.055	0.884	0.068	0.213	0.196	0.98	0.442	0.202	0.539	0.113
Acad10	ENSMUSG00000029456	0	0.418518	0.0051617	2.55737	0.000241784	206	199	227	221	240	247	391	263	241	269	279	366	185	209	190	210	224	236	153	205	294	339	262	4.496	4.348	4.515	4.573	5.529	4.967	7.062	6.594	5.753	6.149	5.461	7.705	6.269	5.575	6.213	5.882	6.605	6.818	5.151	7.691
C330011M18Rik	ENSMUSG00000056753	0	-0.882967	0.0051617	0.545064	0.000242554	94	108	107	88	131	107	79	61	44	41	45	34	25	30	38	53	60	40	65	54	85	57	50	2.051	2.36	2.128	1.821	3.018	2.151	1.427	1.529	1.05	0.937	0.881	0.716	0.847	0.8	1.243	1.484	1.769	1.156	2.188	2.026
Mta1	ENSMUSG00000021144	0	-0.317089	0.0051617	3.72156	0.000242418	593	597	577	716	753	753	831	633	575	586	865	760	269	399	314	403	422	417	369	332	651	640	555	12.941	13.044	11.477	14.815	17.347	15.141	15.008	15.872	13.727	13.396	16.93	15.999	9.115	10.644	10.267	11.287	12.443	12.047	12.422	12.456
Arl2	ENSMUSG00000024944	0	0.238985	0.0051617	4.53729	0.000242245	971	922	995	1001	921	1082	1278	1017	1001	994	1227	1127	765	865	825	834	797	819	625	734	1141	1115	1066	21.19	20.145	19.792	20.712	21.217	21.756	23.081	25.5	23.897	22.723	24.015	23.725	25.922	23.075	26.976	23.359	23.5	23.66	21.04	27.538
Cyp4f13	ENSMUSG00000024055	0	0.42483	0.00516395	2.30916	0.000242954	128	195	201	177	182	186	284	225	221	248	294	271	134	173	172	180	167	176	164	208	284	250	245	2.793	4.261	3.998	3.662	4.193	3.74	5.129	5.642	5.276	5.669	5.754	5.705	4.541	4.615	5.624	5.041	4.924	5.085	5.521	7.804
Psmc6	ENSMUSG00000021832	0	0.245513	0.00520364	7.34264	0.000245118	5885	6756	8014	6909	6523	7135	8560	6501	7142	7198	8598	7227	4092	5942	5640	6812	5390	6423	4824	4950	8806	8213	7737	128.429	147.614	159.407	142.958	150.272	143.466	154.597	163.004	170.5	164.549	168.281	152.137	138.658	158.51	184.415	190.793	158.924	185.556	162.395	185.714
Prdx3	ENSMUSG00000024997	0	0.187053	0.00520682	7.86246	0.000245565	9824	10578	11021	10558	9918	11693	11991	9149	9083	9064	12332	10045	6433	9601	8326	9776	7684	9008	7036	6575	11526	10957	9808	214.391	231.122	219.22	218.461	228.483	235.116	216.562	229.399	216.837	207.207	241.363	211.46	217.983	256.118	272.24	273.809	226.563	260.234	236.86	246.68
Cdc42se2	ENSMUSG00000052298	0	-0.232623	0.00522782	5.09143	0.000246854	1716	1710	1969	1759	1924	2116	1589	1527	1347	1411	1840	1601	984	1275	1104	1089	1192	1021	967	790	1348	1422	1340	37.449	37.362	39.166	36.396	44.324	42.547	28.698	38.288	32.157	32.256	36.013	33.703	33.343	34.012	36.098	30.501	35.146	29.496	32.553	29.639
Myo6	ENSMUSG00000033577	0	-0.218549	0.00522842	4.75312	0.000247181	1243	1369	1375	1343	1374	1555	1327	1155	971	1212	1395	1395	629	958	748	811	939	882	850	764	1230	1415	1139	27.126	29.912	27.35	27.789	31.653	31.267	23.966	28.96	23.181	27.707	27.303	29.366	21.314	25.556	24.458	22.715	27.686	25.48	28.614	28.664
Eif2b1	ENSMUSG00000029388	0	0.228287	0.00531808	4.98473	0.000251724	1394	1298	1511	1353	1233	1520	1709	1240	1282	1361	1577	1457	1075	1304	1005	1117	1085	1268	995	906	1551	1591	1302	30.422	28.36	30.055	27.996	28.405	30.563	30.865	31.091	30.605	31.113	30.865	30.672	36.427	34.786	32.861	31.285	31.991	36.632	33.496	33.991
Lrrc20	ENSMUSG00000037151	0	0.214782	0.00531906	7.03907	0.000252074	5650	5673	5955	5867	5301	7205	7135	5193	4755	4982	7226	6764	4307	5121	4748	4952	4852	5000	3851	3178	6273	6532	5375	123.301	123.951	118.451	121.397	122.12	144.874	128.861	130.208	113.515	113.891	141.428	142.391	145.943	136.609	155.248	138.697	143.061	144.446	129.64	119.232
Gnl1	ENSMUSG00000024429	0	-0.285875	0.00533244	3.78904	0.000253012	559	669	721	752	738	781	843	550	559	587	800	735	362	421	388	408	426	422	461	393	562	669	622	12.199	14.617	14.341	15.56	17.001	15.704	15.225	13.791	13.345	13.419	15.658	15.473	12.266	11.231	12.687	11.427	12.561	12.191	15.519	14.745
S100a16	ENSMUSG00000074457	0	0.200172	0.00533694	5.03975	0.00025475	1277	1399	1433	1416	1330	1619	1683	1515	1228	1440	1789	1478	931	1192	1048	1331	1144	1212	1057	884	1715	1789	1551	27.868	30.567	28.504	29.299	30.64	32.554	30.396	37.987	29.316	32.919	35.014	31.114	31.547	31.798	34.267	37.279	33.731	35.014	35.583	33.166
Odf3l2	ENSMUSG00000035963	0	-2.04921	0.00533694	2.5637	0.000254627	886	1070	1170	1853	1092	713	555	48	681	55	650	111	337	83	190	504	181	159	173	188	40	25	20	19.335	23.379	23.273	38.341	25.157	14.337	10.023	1.204	16.257	1.257	12.722	2.337	11.419	2.214	6.213	14.116	5.337	4.593	5.824	7.053
6430548M08Rik	ENSMUSG00000031824	0	0.538774	0.00533694	4.47029	0.000254579	748	898	841	863	839	780	1050	810	825	663	1099	856	1157	695	662	1089	977	840	1127	851	1202	1278	1031	16.324	19.621	16.728	17.857	19.328	15.684	18.963	20.31	19.695	15.156	21.51	18.02	39.205	18.54	21.646	30.501	28.807	24.267	37.939	31.928
Higd2a	ENSMUSG00000025868	0	0.203059	0.00533694	5.84226	0.000253695	2388	2485	2677	2584	2178	2749	3067	2386	2654	2766	3018	2701	1628	2400	1838	2131	2073	2147	1577	1535	2685	2675	2518	52.114	54.296	53.248	53.467	50.175	55.275	55.391	59.826	63.359	63.232	59.069	56.859	55.165	64.023	60.098	59.686	61.123	62.025	53.088	57.59
Rab1b	ENSMUSG00000024870	0	0.198199	0.00533694	6.04214	0.000254021	2774	2869	2841	2806	2650	3384	3529	2653	2508	2648	3678	3326	1940	2622	2165	2538	2321	2368	1871	1733	3657	3399	2901	60.538	62.686	56.511	58.06	61.049	68.043	63.735	66.521	59.873	60.534	71.986	70.016	65.737	69.945	70.79	71.085	68.435	68.41	62.985	65.019
Srrm4	ENSMUSG00000063919	0	1.63287	0.00535134	-0.155706	0.000255742	27	23	8	12	17	41	42	38	59	61	37	71	38	41	42	24	77	39	30	20	51	124	58	0.589	0.503	0.159	0.248	0.392	0.824	0.759	0.953	1.408	1.394	0.724	1.495	1.288	1.094	1.373	0.672	2.27	1.127	1.01	0.75
Cept1	ENSMUSG00000040774	0	-0.28777	0.00536246	5.23932	0.0002569	1447	1911	1973	2043	1853	2211	2049	1907	1851	1746	2526	1991	826	1139	1055	1326	1119	1112	975	924	1750	1700	1682	31.578	41.754	39.245	42.273	42.688	44.457	37.006	47.816	44.189	39.914	49.439	41.913	27.989	30.384	34.496	37.139	32.994	32.125	32.822	34.667
Hras	ENSMUSG00000025499	0	0.216002	0.00536246	5.78667	0.000257039	1979	2200	2398	2298	1913	2408	3410	2553	2398	2349	3749	3170	1427	1819	1768	1936	1987	1893	1759	1683	2745	2997	2523	43.188	48.068	47.699	47.549	44.07	48.419	61.586	64.013	57.247	53.699	73.376	66.732	48.354	48.524	57.809	54.224	58.587	54.687	59.215	63.143
Scd2	ENSMUSG00000025203	0	-0.606617	0.00536246	4.88823	0.000257192	1310	1672	1368	1847	1746	2285	1506	1318	1086	971	2114	1237	712	963	639	942	808	658	1269	823	986	1960	1480	28.588	36.532	27.211	38.217	40.223	45.945	27.199	33.047	25.926	22.197	41.375	26.04	24.126	25.689	20.894	26.384	23.824	19.009	42.72	30.877
Tmem87a	ENSMUSG00000033808	0	0.205533	0.0053656	6.91626	0.000257649	4935	4989	6584	5478	5406	6381	5630	4317	4439	4115	5844	5082	3540	4531	4526	5000	4881	4700	3831	3296	6388	5882	5504	107.697	109.006	130.963	113.348	124.539	128.305	101.68	108.243	105.972	94.071	114.379	106.982	119.953	120.87	147.989	140.042	143.917	135.779	128.967	123.659
Dchs2	ENSMUSG00000102692	0	-0.688078	0.00537982	2.21105	0.000258639	220	239	206	161	275	216	291	276	190	224	302	323	78	91	84	98	114	96	245	162	291	379	225	4.801	5.222	4.098	3.331	6.335	4.343	5.256	6.92	4.536	5.121	5.911	6.8	2.643	2.428	2.747	2.745	3.361	2.773	8.248	6.078
Gstm2	ENSMUSG00000040562	0	0.483955	0.00539128	5.33906	0.000259498	1006	1205	1142	1350	654	1295	3443	2427	3396	2927	3347	3170	938	1242	915	1156	1142	1191	1455	1382	2818	2951	2686	21.954	26.328	22.716	27.934	15.066	26.039	62.182	60.854	81.072	66.912	65.508	66.732	31.784	33.132	29.918	32.378	33.672	34.407	48.981	51.85
Tbc1d1	ENSMUSG00000029174	0	-0.527557	0.00542645	5.97167	0.000261811	3252	2636	4472	3169	3405	3840	4259	2958	2885	2914	3798	3867	1922	2339	1617	1440	1599	1280	2067	1882	1912	2791	2299	70.969	57.595	88.953	65.571	78.442	77.212	76.919	74.168	68.873	66.615	74.335	81.405	65.127	62.396	52.872	40.332	47.147	36.978	69.583	70.609
Rab40b	ENSMUSG00000025170	0	0.340901	0.00542645	3.9592	0.000261569	565	676	803	704	774	789	539	482	444	397	806	566	512	675	591	727	598	695	497	474	900	1013	795	12.33	14.77	15.973	14.567	17.831	15.865	9.735	12.086	10.6	9.076	15.775	11.915	17.349	18.006	19.324	20.362	17.632	20.078	16.731	17.783
Gm19196	ENSMUSG00000109975	0	0.995771	0.00543484	0.433758	0.000262526	40	37	41	46	29	40	66	63	74	70	65	56	33	31	60	85	73	73	50	50	128	67	61	0.873	0.808	0.816	0.952	0.668	0.804	1.192	1.58	1.767	1.6	1.272	1.179	1.118	0.827	1.962	2.381	2.152	2.109	1.683	1.876
Cyb5r4	ENSMUSG00000032872	0	0.207767	0.00543846	5.14992	0.000263322	1492	1577	1699	1632	1537	1771	1757	1408	1329	1397	1770	1560	961	1589	1286	1406	1241	1362	1044	978	1855	1593	1623	32.56	34.456	33.795	33.769	35.408	35.61	31.732	35.304	31.727	31.936	34.643	32.84	32.564	42.388	42.049	39.38	36.591	39.347	35.145	36.693
Mapk6	ENSMUSG00000042688	0	-0.254873	0.00543846	5.04832	0.000263134	1711	1623	1971	1895	2009	1978	1996	1445	1163	1291	1953	1570	878	1093	1135	1129	1215	1099	840	764	1173	1340	1123	37.339	35.461	39.205	39.21	46.282	39.772	36.048	36.231	27.764	29.513	38.224	33.05	29.751	29.157	37.112	31.621	35.824	31.749	28.278	28.664
Sgcb	ENSMUSG00000029156	0	0.182798	0.00546594	6.6596	0.000264964	4288	4017	4650	4479	4224	4769	5668	3798	3768	3842	5308	4450	3028	3879	3273	3710	3458	3694	3357	3310	5427	5492	4570	93.578	87.769	92.494	92.677	97.309	95.892	102.366	95.23	89.953	87.83	103.889	93.678	102.604	103.477	107.019	103.911	101.959	106.717	113.01	124.184
Pxmp2	ENSMUSG00000029499	0	0.308455	0.00552301	4.21223	0.000268046	717	799	819	785	556	732	1073	843	817	837	1095	926	545	732	601	752	594	656	513	532	1028	986	900	15.647	17.458	16.291	16.243	12.809	14.719	19.379	21.137	19.504	19.134	21.431	19.493	18.467	19.527	19.651	21.062	17.514	18.951	17.27	19.96
Clptm1	ENSMUSG00000002981	0	-0.223201	0.00553592	5.1306	0.000268989	1784	1654	1716	1884	1688	1899	2072	1408	1345	1529	1988	1843	975	1188	952	1090	1218	1034	985	933	1652	1693	1446	38.933	36.139	34.133	38.983	38.887	38.184	37.421	35.304	32.109	34.954	38.909	38.797	33.038	31.691	31.128	30.529	35.913	29.871	33.159	35.004
Rpl6l	ENSMUSG00000091086	0	-0.25698	0.00554677	4.34845	0.000269832	914	1054	1077	1035	945	1049	1239	973	861	842	1306	1064	437	603	551	738	646	631	547	533	1060	949	872	19.946	23.029	21.423	21.416	21.77	21.093	22.377	24.397	20.555	19.248	25.561	22.399	14.808	16.086	18.016	20.67	19.047	18.229	18.414	19.997
Reps1	ENSMUSG00000019854	0	-0.24093	0.00555161	3.99434	0.000270385	768	788	801	831	758	887	912	749	643	625	932	790	433	532	398	492	474	559	482	395	759	785	685	16.76	17.217	15.933	17.195	17.462	17.835	16.471	18.78	15.35	14.288	18.241	16.63	14.672	14.192	13.014	13.78	13.976	16.149	16.226	14.82
Txndc5	ENSMUSG00000038991	0	-0.262196	0.00558091	5.13213	0.000272131	1443	1706	1868	1887	1875	2075	2087	1462	1273	1426	2093	1810	835	1164	973	1211	1159	1005	1195	980	1603	1591	1373	31.491	37.275	37.157	39.045	43.195	41.723	37.692	36.658	30.39	32.599	40.964	38.103	28.294	31.051	31.815	33.918	34.173	29.034	40.228	36.768
Csf1r	ENSMUSG00000024621	0	-0.287784	0.00558646	4.86354	0.00027272	1396	1591	1628	1416	1667	1872	1512	1289	1064	1231	1402	1304	703	995	701	1134	1024	963	988	721	1206	1361	1118	30.465	34.762	32.383	29.299	38.403	37.641	27.307	32.32	25.401	28.141	27.44	27.451	23.821	26.543	22.921	31.761	30.193	27.82	33.26	27.05
Slc39a1	ENSMUSG00000052310	0	0.20062	0.00568557	5.42866	0.00027803	1712	1922	1937	1910	1802	2382	2136	1554	1580	1843	2193	1940	1210	1700	1595	1655	1653	1556	1283	1258	2133	2231	1903	37.361	41.994	38.529	39.521	41.513	47.896	38.577	38.965	37.719	42.132	42.922	40.839	41.001	45.349	52.153	46.354	48.739	44.952	43.191	47.198
Ufd1	ENSMUSG00000005262	0	0.153981	0.00568557	5.23178	0.000278208	1477	1566	1846	1721	1672	1881	1924	1472	1381	1511	1927	1712	1081	1428	1284	1430	1304	1378	1209	1033	1893	2021	1732	32.233	34.216	36.719	35.61	38.518	37.822	34.748	36.908	32.968	34.542	37.715	36.04	36.63	38.094	41.984	40.052	38.449	39.809	40.7	38.756
Ndufab1	ENSMUSG00000030869	0	0.272926	0.00569664	5.66046	0.000279075	2085	2207	2222	2199	1840	2600	2616	2108	2296	2395	2547	1940	1504	2105	1778	1994	1822	1955	1533	1513	2309	2444	2096	45.501	48.221	44.198	45.501	42.388	52.279	47.246	52.855	54.812	54.751	49.85	40.839	50.963	56.153	58.136	55.849	53.722	56.478	51.607	56.765
Wdsub1	ENSMUSG00000026988	0	-0.260328	0.00571147	3.71064	0.000280128	611	642	689	729	692	691	835	561	527	543	713	640	305	454	411	442	377	384	367	333	646	618	537	13.334	14.027	13.705	15.084	15.942	13.894	15.08	14.066	12.581	12.413	13.955	13.473	10.335	12.111	13.439	12.38	11.116	11.093	12.355	12.493
Anp32a	ENSMUSG00000032249	0	0.219076	0.00574588	5.22516	0.000282143	1493	1544	1643	1650	1465	1898	1855	1536	1694	1589	2103	1708	976	1529	1168	1540	1289	1423	1070	1116	1932	1892	1661	32.582	33.735	32.681	34.141	33.75	38.164	33.502	38.513	40.441	36.325	41.16	35.956	33.072	40.788	38.191	43.133	38.006	41.109	36.02	41.87
Zbtb18	ENSMUSG00000063659	0	-0.228912	0.00574598	6.85372	0.000282476	5762	5646	6614	6491	6198	7060	7044	5089	4748	4311	6381	5971	3078	4160	4131	3841	3626	3650	3012	2787	4253	4747	4161	125.745	123.361	131.56	134.309	142.785	141.958	127.217	127.6	113.348	98.551	124.889	125.697	104.299	110.973	135.074	107.58	106.913	105.446	101.396	104.562
Uspl1	ENSMUSG00000041264	0	-0.255273	0.00576429	5.54661	0.000283903	1900	2537	2754	2241	2441	2839	2465	2099	1953	1872	2886	2464	1169	1459	1406	1526	1565	1465	1332	1146	2088	2219	1748	41.464	55.432	54.78	46.37	56.234	57.085	44.519	52.63	46.624	42.795	56.485	51.87	39.612	38.921	45.973	42.741	46.144	42.323	44.84	42.996
Rhobtb1	ENSMUSG00000019944	0	-0.341369	0.00576429	4.56656	0.000284035	1389	1285	1231	1404	1480	1543	1399	1124	876	1225	1408	1469	587	1082	641	720	740	814	477	459	823	828	723	30.312	28.076	24.486	29.051	34.095	31.026	25.266	28.183	20.913	28.004	27.557	30.924	19.891	28.864	20.959	20.166	21.819	23.516	16.058	17.221
Dtna	ENSMUSG00000024302	0	0.165568	0.00576818	7.09601	0.000284556	5211	5467	6394	5682	5407	6349	7698	5527	6020	5971	8108	6556	3827	4724	4289	4648	4692	4946	4443	4234	7155	7460	6359	113.721	119.45	127.184	117.569	124.562	127.662	139.029	138.582	143.715	136.5	158.69	138.012	129.679	126.018	140.24	130.183	138.344	142.886	149.569	158.851
Ist1	ENSMUSG00000031729	0	0.182174	0.00578979	5.30168	0.000285952	1591	1623	1796	1787	1668	2051	2041	1535	1458	1609	1951	1869	1284	1586	1237	1382	1558	1368	1253	1105	1908	2174	1788	34.721	35.461	35.724	36.976	38.426	41.24	36.861	38.488	34.807	36.782	38.185	39.345	43.509	42.308	40.447	38.707	45.938	39.52	42.181	41.457
Gfer	ENSMUSG00000040888	0	-0.196839	0.00580076	5.1588	0.000286825	1766	1807	1871	1884	1753	2003	2098	1541	1532	1588	2037	1957	999	1222	1166	1193	1058	1165	891	797	1448	1612	1380	38.54	39.482	37.216	38.983	40.384	40.275	37.891	38.639	36.573	36.302	39.868	41.197	33.851	32.598	38.125	33.414	31.195	33.656	29.995	29.902
Tpi-rs11	ENSMUSG00000106755	0	0.275222	0.00585688	4.70413	0.000289934	1055	1092	1218	1027	1070	1309	1306	921	1011	994	1334	1236	872	879	963	1070	904	1079	763	790	1343	1325	1265	23.023	23.859	24.227	21.25	24.65	26.321	23.587	23.093	24.135	22.723	26.109	26.019	29.548	23.448	31.488	29.969	26.654	31.171	25.686	29.639
Eya4	ENSMUSG00000010461	0	-0.288641	0.00590372	6.10097	0.000292928	3182	3144	4445	3643	3943	3826	3783	2705	3076	3109	3571	3429	1800	2769	2009	1940	1921	2135	1795	1823	2789	3243	2876	69.441	68.694	88.416	75.379	90.836	76.931	68.322	67.824	73.433	71.073	69.892	72.185	60.993	73.866	65.69	54.336	56.641	61.679	60.427	68.395
Rai14	ENSMUSG00000022246	0	-0.462757	0.00590372	3.11568	0.000292843	404	412	465	558	554	514	415	389	366	380	462	416	219	264	197	255	326	233	343	268	297	405	319	8.817	9.002	9.249	11.546	12.763	10.335	7.495	9.754	8.737	8.687	9.042	8.757	7.421	7.043	6.441	7.142	9.612	6.731	11.547	10.055
Sh3glb2	ENSMUSG00000026860	0	0.386378	0.0059064	4.46354	0.000293735	677	816	740	955	793	1116	1197	1028	838	928	1258	1254	558	983	772	821	806	699	742	550	1351	1390	1157	14.774	17.829	14.719	19.76	18.269	22.44	21.618	25.776	20.005	21.214	24.622	26.398	18.908	26.223	25.243	22.995	23.765	20.194	24.979	20.635
Strn3	ENSMUSG00000020954	0	0.133915	0.0059064	8.15177	0.000293509	11417	11911	14062	12816	12751	14019	14396	11695	11044	11079	15022	12714	7631	10539	9213	10852	10046	10778	9081	8221	14475	14813	13119	249.155	260.247	279.709	265.182	293.748	281.886	259.997	293.237	263.652	253.271	294.012	267.645	258.578	281.14	301.243	303.946	296.207	311.368	305.702	308.435
Rhpn2	ENSMUSG00000030494	0	-0.608888	0.00591233	1.35277	0.000294367	106	147	133	114	125	174	155	139	102	131	152	142	45	51	70	57	66	76	85	58	173	157	120	2.313	3.212	2.646	2.359	2.88	3.499	2.799	3.485	2.435	2.995	2.975	2.989	1.525	1.36	2.289	1.596	1.946	2.196	2.861	2.176
Pdgfra	ENSMUSG00000029231	0	-0.225749	0.00591279	6.26556	0.000294749	3463	3987	4443	3793	4003	4328	3986	3152	3183	2697	3923	3783	2021	2751	2144	2905	2354	2300	2375	2294	3118	3886	3431	75.574	87.113	88.376	78.483	92.218	87.025	71.989	79.032	75.987	61.655	76.781	79.637	68.482	73.386	70.104	81.364	69.408	66.445	79.952	86.066
Psma1	ENSMUSG00000030751	0	0.19127	0.00591279	6.56406	0.000295066	3686	4160	4453	4106	4003	4335	4750	3992	3946	4198	4856	4314	2533	3556	3097	3938	3185	3578	2886	2824	4973	4577	4301	80.44	90.893	88.575	84.959	92.218	87.166	85.787	100.094	94.202	95.968	95.042	90.815	85.831	94.86	101.265	110.297	93.91	103.366	97.154	105.951
Etf1	ENSMUSG00000024360	0	-0.170778	0.00593295	7.40494	0.00029641	8042	8430	9464	9381	8793	9627	9318	7056	7422	6768	9120	7917	4362	5920	5434	6587	5492	5771	4676	4232	6900	7053	6200	175.502	184.19	188.249	194.107	202.566	193.574	168.286	176.92	177.184	154.719	178.497	166.663	147.807	157.923	177.679	184.491	161.932	166.72	157.413	158.776
Map1lc3b	ENSMUSG00000031812	0	0.19488	0.00600188	6.7535	0.000300197	4183	4563	4598	4604	3937	5319	5844	4734	4846	4783	5741	5231	3200	4152	3570	3565	3825	3599	3251	3322	5561	5576	5161	91.286	99.698	91.459	95.264	90.698	106.951	105.545	118.699	115.688	109.341	112.363	110.119	108.433	110.759	116.731	99.85	112.78	103.972	109.442	124.635
Gm38251	ENSMUSG00000102784	0	-1.90136	0.00603911	-1.83163	0.000302404	23	29	29	24	46	32	11	33	12	7	14	3	18	7	3	8	1	6	9	6	12	8	6	0.502	0.634	0.577	0.497	1.06	0.643	0.199	0.827	0.286	0.16	0.274	0.063	0.61	0.187	0.098	0.224	0.029	0.173	0.303	0.225
Gm42993	ENSMUSG00000105985	0	-0.571934	0.00609993	1.87019	0.000306049	191	196	220	195	227	219	197	149	150	184	239	165	103	149	65	86	127	81	147	91	133	167	140	4.168	4.282	4.376	4.035	5.229	4.404	3.558	3.736	3.581	4.206	4.678	3.473	3.49	3.975	2.125	2.409	3.745	2.34	4.949	3.414
Aspa	ENSMUSG00000020774	0	0.321643	0.00609993	3.74306	0.000306146	481	654	603	580	474	655	573	510	547	572	686	571	382	599	505	563	477	503	401	439	653	660	637	10.497	14.289	11.994	12.001	10.92	13.17	10.349	12.788	13.058	13.076	13.426	12.02	12.944	15.979	16.512	15.769	14.064	14.531	13.499	16.47
Commd1	ENSMUSG00000051355	0	0.221637	0.00611693	4.47512	0.000307348	949	940	1015	946	937	1006	1145	869	837	848	1144	1057	592	849	701	984	785	854	670	722	1227	1148	998	20.71	20.538	20.189	19.574	21.586	20.228	20.679	21.789	19.982	19.386	22.39	22.251	20.06	22.648	22.921	27.56	23.146	24.671	22.555	27.088
Ppid	ENSMUSG00000027804	0	0.213286	0.00614697	5.51279	0.000309209	1819	1858	2107	1834	1848	2147	2498	1868	1958	1933	2337	2157	1110	1757	1485	1636	1553	1842	1431	1385	2703	2429	2062	39.696	40.596	41.911	37.948	42.573	43.171	45.115	46.838	46.743	44.189	45.74	45.408	37.613	46.87	48.556	45.822	45.79	53.214	48.173	51.962
Tdrp	ENSMUSG00000050052	0	-0.399598	0.00614714	3.4107	0.000309568	564	543	728	626	836	679	580	389	346	449	509	437	314	298	362	392	334	391	264	210	440	474	370	12.308	11.864	14.481	12.953	19.259	13.653	10.475	9.754	8.26	10.264	9.962	9.199	10.64	7.949	11.837	10.979	9.848	11.296	8.887	7.879
S100a6	ENSMUSG00000001025	0	-0.351752	0.00614973	6.10195	0.000310669	3136	3533	4167	3696	3774	3255	3296	3136	3201	4016	4196	2989	1366	2186	1704	2376	2269	2039	2136	1779	3064	3207	2765	68.437	77.194	82.886	76.476	86.942	65.45	59.527	78.631	76.417	91.807	82.124	62.922	46.287	58.314	55.717	66.548	66.902	58.905	71.906	66.744
Ndufb9	ENSMUSG00000022354	0	0.311385	0.00614973	8.00694	0.000310528	10313	12004	11941	11173	9834	11827	12736	10171	11963	12196	11885	9998	7650	11049	9770	10746	8827	10530	7475	8169	12133	11470	10354	225.062	262.279	237.52	231.186	226.548	237.81	230.017	255.025	285.591	278.806	232.614	210.47	259.222	294.745	319.456	300.977	260.265	304.204	251.638	306.484
Ubxn6	ENSMUSG00000019578	0	-0.388115	0.00614973	3.39379	0.000310752	574	579	568	669	603	632	658	444	441	348	607	571	206	336	286	428	322	378	275	198	482	443	390	12.527	12.651	11.298	13.843	13.891	12.708	11.884	11.133	10.528	7.955	11.88	12.02	6.98	8.963	9.352	11.988	9.494	10.92	9.258	7.429
Asb18	ENSMUSG00000067081	0	0.330813	0.00617623	4.26662	0.000312444	908	805	755	777	720	1051	1029	697	681	789	953	866	654	900	654	762	732	712	523	476	1123	979	907	19.815	17.589	15.018	16.077	16.587	21.133	18.584	17.476	16.257	18.037	18.652	18.23	22.161	24.009	21.384	21.342	21.583	20.569	17.606	17.859
Ptges3l	ENSMUSG00000097487	0	0.330667	0.00621154	4.01514	0.000314939	548	649	753	613	715	772	820	612	694	714	977	745	436	600	568	767	532	650	429	506	865	833	701	11.959	14.18	14.978	12.684	16.472	15.523	14.809	15.345	16.568	16.322	19.122	15.683	14.774	16.006	18.572	21.482	15.686	18.778	14.442	18.984
Vcpkmt	ENSMUSG00000049882	0	-0.591868	0.00621154	0.698006	0.000314614	81	102	89	92	76	96	83	83	74	75	102	80	24	40	50	49	53	38	50	34	89	80	73	1.768	2.229	1.77	1.904	1.751	1.93	1.499	2.081	1.767	1.715	1.996	1.684	0.813	1.067	1.635	1.372	1.563	1.098	1.683	1.276
Bcar3	ENSMUSG00000028121	0	-0.544732	0.00624666	2.28394	0.000317077	242	224	248	249	302	319	252	232	216	249	318	261	92	140	81	164	188	115	189	119	180	263	211	5.281	4.894	4.933	5.152	6.957	6.414	4.551	5.817	5.157	5.692	6.224	5.494	3.117	3.735	2.649	4.593	5.543	3.322	6.362	4.465
Ddrgk1	ENSMUSG00000068290	0	-0.199223	0.00627315	5.79278	0.000319413	2415	2483	2808	3123	2623	3113	3259	2413	2419	2540	3112	3027	1273	1905	1687	1828	1811	1621	1539	1480	2546	2554	2294	52.703	54.252	55.854	64.62	60.427	62.594	58.859	60.503	57.748	58.065	60.908	63.722	43.136	50.818	55.161	51.199	53.397	46.829	51.809	55.527
Poldip2	ENSMUSG00000001100	0	0.214831	0.00627315	6.32698	0.000319356	3409	3495	3707	3743	3012	4114	4251	3132	2942	3017	4424	3770	2251	3288	2797	3416	2817	3007	2269	2346	4283	3939	3359	74.395	76.363	73.736	77.448	69.388	82.722	76.775	78.531	70.234	68.97	86.587	79.363	76.276	87.711	91.455	95.676	83.059	86.87	76.384	88.017
Washc5	ENSMUSG00000022350	0	-0.207967	0.00627315	4.86804	0.000319496	1265	1458	1500	1604	1509	1594	1787	1248	1202	1151	1549	1334	762	959	850	940	934	982	849	781	1324	1476	1216	27.606	31.856	29.837	33.189	34.763	32.051	32.274	31.292	28.695	26.312	30.317	28.082	25.82	25.582	27.793	26.328	27.539	28.369	28.581	29.301
Med25	ENSMUSG00000002968	0	-0.363508	0.00628664	4.05939	0.000320542	754	792	845	1005	885	1059	987	725	707	668	958	1076	407	546	428	507	540	482	472	307	815	820	713	16.455	17.305	16.808	20.795	20.388	21.294	17.826	18.178	16.878	15.271	18.75	22.651	13.791	14.565	13.995	14.2	15.922	13.925	15.889	11.518
Myo5a	ENSMUSG00000034593	0	-0.318117	0.00633495	4.56554	0.000323367	1141	1098	1475	1226	1435	1335	1192	1081	1022	924	1317	1036	524	834	687	745	852	659	760	664	843	1223	979	24.9	23.991	29.339	25.368	33.058	26.843	21.528	27.105	24.398	21.123	25.776	21.809	17.756	22.248	22.463	20.866	25.121	19.038	25.585	24.912
Tnnt2	ENSMUSG00000026414	0	-0.876111	0.00636777	0.65556	0.000325406	128	107	102	92	68	106	103	77	84	68	73	74	29	88	34	29	29	32	38	52	70	67	66	2.793	2.338	2.029	1.904	1.567	2.131	1.86	1.931	2.005	1.555	1.429	1.558	0.983	2.348	1.112	0.812	0.855	0.924	1.279	1.951
Chrac1	ENSMUSG00000068391	0	0.20584	0.00639131	5.34311	0.000326974	1440	1653	1831	1795	1652	1914	2174	1746	1871	1891	2243	1982	1043	1533	1399	1504	1381	1435	1187	1237	2057	1961	1922	31.425	36.117	36.421	37.141	38.057	38.486	39.263	43.779	44.666	43.229	43.9	41.724	35.342	40.895	45.744	42.124	40.719	41.456	39.959	46.41
Zfp37	ENSMUSG00000028389	0	-0.625384	0.00640697	1.6049	0.00032814	142	140	186	193	180	230	145	153	129	170	181	142	55	126	73	81	55	90	74	101	146	153	107	3.099	3.059	3.7	3.993	4.147	4.625	2.619	3.836	3.08	3.886	3.543	2.989	1.864	3.361	2.387	2.269	1.622	2.6	2.491	3.789
Trim28	ENSMUSG00000005566	0	-0.212421	0.0064252	4.97528	0.000329441	1414	1393	1449	1568	1480	1789	1968	1480	1281	1555	2008	1823	835	982	832	1020	955	906	900	807	1334	1570	1378	30.858	30.436	28.822	32.444	34.095	35.972	35.543	37.109	30.581	35.548	39.301	38.376	28.294	26.196	27.204	28.568	28.158	26.174	30.298	30.277
Mettl1	ENSMUSG00000006732	0	-0.300175	0.00643491	3.29238	0.000331023	451	514	515	496	506	503	629	473	452	476	520	520	229	279	243	320	325	320	268	272	478	409	361	9.842	11.231	10.244	10.263	11.657	10.114	11.36	11.86	10.791	10.882	10.177	10.947	7.76	7.443	7.946	8.963	9.583	9.245	9.022	10.205
Axin1	ENSMUSG00000024182	0	-0.326642	0.00643491	4.00089	0.000330665	750	725	772	896	933	1000	903	647	683	673	958	912	359	502	468	504	585	416	406	455	738	733	663	16.367	15.841	15.356	18.54	21.494	20.107	16.308	16.223	16.305	15.385	18.75	19.199	12.165	13.391	15.302	14.116	17.249	12.018	13.668	17.071
Dym	ENSMUSG00000035765	0	-0.251936	0.00643491	5.18301	0.000331041	1755	1674	1971	2035	1842	2156	2169	1618	1652	1636	1880	1913	1101	1271	1030	1059	1085	1201	943	745	1568	1644	1517	38.3	36.576	39.205	42.107	42.435	43.352	39.173	40.569	39.438	37.4	36.795	40.271	37.308	33.905	33.679	29.661	31.991	34.696	31.745	27.951
Dnajc15	ENSMUSG00000022013	0	0.267231	0.00648662	6.13589	0.000334359	2814	3194	3395	3219	2784	3084	3448	2741	2947	2827	3882	2999	1914	2653	2574	3317	2499	2835	1970	1826	3932	3368	3064	61.41	69.787	67.53	66.606	64.136	62.011	62.272	68.727	70.353	64.626	75.979	63.133	64.856	70.772	84.164	92.904	73.683	81.901	66.318	68.508
Gm35330	ENSMUSG00000114053	0	-1.1154	0.00648662	0.145015	0.000334442	64	86	85	94	121	62	56	66	73	61	57	62	10	17	28	38	36	41	33	23	44	19	26	1.397	1.879	1.691	1.945	2.788	1.247	1.011	1.655	1.743	1.394	1.116	1.305	0.339	0.453	0.916	1.064	1.061	1.184	1.111	0.863
Kpna6	ENSMUSG00000003731	0	0.156386	0.00654225	6.50214	0.00033804	3860	3970	4541	4065	3975	4616	4759	3563	3572	3444	4603	4067	2821	3727	3103	3299	3224	3352	2896	2378	4477	4407	3719	84.237	86.742	90.325	84.111	91.573	92.816	85.949	89.338	85.274	78.731	90.09	85.615	95.59	99.422	101.461	92.399	95.06	96.837	97.491	89.218
Irf2bp2	ENSMUSG00000051495	0	-0.471115	0.00654225	4.74885	0.000338225	1034	1529	1450	1629	1098	1529	1719	1394	1189	1151	2390	1501	624	735	705	803	712	660	952	745	964	1334	1045	22.565	33.408	28.842	33.706	25.295	30.744	31.046	34.953	28.385	26.312	46.777	31.598	21.144	19.607	23.052	22.491	20.993	19.067	32.048	27.951
Evi2a	ENSMUSG00000078771	0	0.492011	0.00654225	1.91875	0.000338431	154	155	176	114	192	142	163	128	173	150	152	164	114	166	155	141	175	144	115	115	193	218	200	3.361	3.387	3.501	2.359	4.423	2.855	2.944	3.209	4.13	3.429	2.975	3.452	3.863	4.428	5.068	3.949	5.16	4.16	3.871	4.315
Gm8181	ENSMUSG00000048188	0	0.511755	0.00655726	1.04106	0.000339582	57	67	82	77	86	104	131	98	67	87	114	100	64	104	67	76	88	68	62	62	111	105	96	1.244	1.464	1.631	1.593	1.981	2.091	2.366	2.457	1.599	1.989	2.231	2.105	2.169	2.774	2.191	2.129	2.595	1.964	2.087	2.326
Dync1li2	ENSMUSG00000035770	0	0.136338	0.00656623	6.77564	0.000340421	4616	4599	5464	4908	4795	5625	5695	4403	4278	4334	5677	4896	3010	4598	3505	3987	3957	3996	3436	3109	5211	5734	4817	100.736	100.485	108.685	101.554	110.463	113.104	102.854	110.399	102.128	99.077	111.111	103.067	101.994	122.657	114.605	111.669	116.672	115.441	115.669	116.643
Pde7a	ENSMUSG00000069094	0	-0.252043	0.00657268	7.34302	0.000341131	7176	7881	10360	8083	8178	9242	9902	6383	7864	7651	8806	8585	4152	5623	4599	5094	5344	5012	4853	4300	5971	6648	6341	156.603	172.194	206.072	167.249	188.398	185.833	178.834	160.045	187.736	174.905	172.352	180.725	140.691	150	150.376	142.674	157.568	144.793	163.371	161.327
Abtb1	ENSMUSG00000030083	0	0.271304	0.00658605	4.55079	0.000342201	872	1005	889	1060	877	1115	1248	951	915	1004	1116	1201	651	968	853	796	874	795	695	765	1318	1321	1122	19.03	21.959	17.683	21.933	20.204	22.42	22.539	23.845	21.844	22.952	21.842	25.283	22.059	25.823	27.891	22.295	25.77	22.967	23.396	28.701
Mtarc2	ENSMUSG00000073481	0	-0.203053	0.0066458	5.2882	0.000346064	1870	1921	2205	2080	2062	2229	2003	1509	1590	1580	2023	1845	1030	1512	1179	1344	1136	1309	1073	1023	1931	1664	1681	40.809	41.973	43.86	43.038	47.503	44.819	36.175	37.836	37.958	36.119	39.594	38.84	34.902	40.334	38.551	37.643	33.495	37.816	36.121	38.381
Slc25a28	ENSMUSG00000040414	0	-0.236384	0.0066458	4.51835	0.000345803	1085	1142	1360	1308	1097	1408	1308	1007	959	981	1364	1294	610	798	760	757	727	753	502	481	947	917	907	23.678	24.952	27.052	27.064	25.272	28.311	23.623	25.249	22.894	22.426	26.696	27.24	20.67	21.288	24.85	21.202	21.436	21.754	16.899	18.046
Sdk1	ENSMUSG00000039683	0	-0.644492	0.00665955	1.51949	0.00034716	136	105	137	127	122	141	217	165	153	153	233	175	48	80	30	48	77	72	115	121	146	215	173	2.968	2.294	2.725	2.628	2.811	2.835	3.919	4.137	3.653	3.498	4.56	3.684	1.626	2.134	0.981	1.344	2.27	2.08	3.871	4.54
Rcbtb2	ENSMUSG00000022106	0	0.231928	0.00671206	4.6603	0.000350281	821	1075	1112	1035	999	1238	1271	1089	1029	1005	1420	1205	686	907	890	863	857	935	855	787	1435	1442	1274	17.917	23.488	22.119	21.416	23.014	24.893	22.955	27.305	24.565	22.975	27.792	25.367	23.245	24.195	29.101	24.171	25.269	27.011	28.783	29.527
Megf9	ENSMUSG00000039270	0	-0.386616	0.00684164	3.25291	0.000357434	465	532	556	567	471	526	535	445	376	304	545	403	243	283	230	302	327	317	370	248	389	489	370	10.148	11.624	11.059	11.732	10.851	10.576	9.662	11.158	8.976	6.95	10.667	8.484	8.234	7.549	7.52	8.459	9.642	9.158	12.456	9.304
Ppp1r37	ENSMUSG00000051403	0	-0.241512	0.00684491	4.64824	0.000358534	1171	1197	1319	1324	1285	1623	1402	1045	961	1016	1488	1434	605	908	783	845	787	739	666	590	1111	1206	994	25.555	26.154	26.236	27.396	29.603	32.634	25.321	26.202	22.942	23.226	29.123	30.187	20.501	24.222	25.602	23.667	23.205	21.349	22.42	22.136
Abhd5	ENSMUSG00000032540	0	0.17713	0.00684491	5.22292	0.000358777	1689	1626	1766	1636	1647	1976	1886	1529	1426	1474	1926	1717	1068	1608	1212	1410	1359	1503	1024	1011	1774	1744	1659	36.859	35.527	35.128	33.851	37.942	39.732	34.062	38.338	34.043	33.696	37.696	36.145	36.189	42.895	39.63	39.492	40.07	43.421	34.472	37.931
Mapt	ENSMUSG00000018411	0	-0.346714	0.00684491	5.22389	0.000358487	1785	1916	1949	2097	1831	2487	2311	1730	1255	1432	1948	2269	1109	1196	949	1072	1240	1153	959	828	1837	1941	1516	38.954	41.863	38.768	43.39	42.181	50.007	41.737	43.377	29.96	32.736	38.126	47.765	37.579	31.905	31.03	30.025	36.561	33.309	32.284	31.065
Hnrnpa2b1	ENSMUSG00000004980	0	0.143503	0.00685154	7.40796	0.000359907	6966	6974	8027	7401	6739	8477	8598	7400	6815	6842	8708	7643	4655	6515	5047	6151	5977	6243	5666	5269	8917	9189	7971	152.02	152.377	159.666	153.138	155.248	170.45	155.283	185.545	162.693	156.411	170.434	160.895	157.735	173.795	165.025	172.279	176.232	180.356	190.74	197.682
Fzd8	ENSMUSG00000036904	0	-0.454342	0.00685154	2.18464	0.000359694	198	177	270	268	279	238	282	200	175	218	266	231	104	128	111	117	147	117	143	132	239	262	183	4.321	3.867	5.371	5.545	6.427	4.786	5.093	5.015	4.178	4.984	5.206	4.863	3.524	3.415	3.629	3.277	4.334	3.38	4.814	4.952
Pcdhgb5	ENSMUSG00000103749	0	-0.378514	0.0068945	2.651	0.000362558	289	283	345	291	326	339	323	305	300	309	374	332	160	202	120	152	214	176	179	182	313	357	297	6.307	6.183	6.862	6.021	7.51	6.816	5.833	7.647	7.162	7.064	7.32	6.989	5.422	5.389	3.924	4.257	6.31	5.085	6.026	6.828
Rps10-ps1	ENSMUSG00000060438	0	-0.382333	0.00689489	3.02448	0.000363334	405	427	427	473	443	410	524	391	316	299	474	471	156	260	202	303	250	232	209	213	451	377	322	8.838	9.33	8.493	9.787	10.205	8.244	9.464	9.804	7.544	6.835	9.277	9.915	5.286	6.936	6.605	8.487	7.371	6.702	7.036	7.991
Gpnmb	ENSMUSG00000029816	0	-0.659155	0.00689489	2.51003	0.000363366	268	287	360	313	466	340	231	311	244	340	309	283	117	190	100	154	172	152	186	135	195	355	233	5.849	6.271	7.161	6.476	10.735	6.837	4.172	7.798	5.825	7.773	6.048	5.958	3.965	5.068	3.27	4.313	5.071	4.391	6.261	5.065
Tph1	ENSMUSG00000040046	0	-1.36952	0.00694403	0.132412	0.000366351	102	128	168	106	174	70	28	11	68	30	41	51	31	20	26	83	18	46	16	24	41	29	36	2.226	2.797	3.342	2.193	4.008	1.408	0.506	0.276	1.623	0.686	0.802	1.074	1.05	0.534	0.85	2.325	0.531	1.329	0.539	0.9
Zfp35	ENSMUSG00000063281	0	-0.329567	0.00697659	3.02667	0.000368468	425	436	472	460	395	424	464	337	380	336	459	355	219	250	241	299	228	244	241	175	356	374	369	9.275	9.526	9.389	9.518	9.1	8.526	8.38	8.45	9.072	7.681	8.984	7.473	7.421	6.669	7.88	8.374	6.723	7.049	8.113	6.566
Ganc	ENSMUSG00000062646	0	0.217615	0.00700306	5.25335	0.000370361	1495	1472	1797	1604	1557	1959	1934	1504	1499	1562	2118	1807	1173	1368	1329	1332	1382	1438	1096	1072	2022	2033	1948	32.626	32.162	35.744	33.189	35.869	39.39	34.929	37.711	35.785	35.708	41.454	38.04	39.747	36.493	43.455	37.307	40.748	41.543	36.896	40.219
Pofut2	ENSMUSG00000020260	0	-0.22673	0.00700306	4.16958	0.000371066	746	833	884	938	927	1010	1058	787	708	738	1072	927	456	561	464	617	587	531	601	508	857	876	763	16.28	18.2	17.584	19.409	21.356	20.308	19.108	19.733	16.902	16.871	20.981	19.514	15.452	14.965	15.172	17.281	17.308	15.34	20.232	19.059
Lrrc3b	ENSMUSG00000045201	0	0.997301	0.00700306	-0.793434	0.000370988	22	22	27	19	20	13	29	34	20	37	19	26	16	32	26	26	32	38	28	11	23	21	15	0.48	0.481	0.537	0.393	0.461	0.261	0.524	0.853	0.477	0.846	0.372	0.547	0.542	0.854	0.85	0.728	0.944	1.098	0.943	0.413
Mettl21c	ENSMUSG00000047343	0	-0.453187	0.00703121	6.65912	0.000374131	6169	5831	7086	5969	8306	7080	4978	3363	3472	3551	5377	3631	2707	2961	3627	3896	3208	3970	2282	1925	4241	3235	4643	134.627	127.403	140.948	123.508	191.347	142.36	89.904	84.323	82.887	81.177	105.239	76.437	91.727	78.988	118.594	109.12	94.588	114.69	76.821	72.222
Rab7	ENSMUSG00000079477	0	-0.246861	0.00703121	6.38613	0.000373241	4267	4674	5479	4744	4327	5064	4566	3160	3985	3149	4006	3433	2653	2995	2594	3232	2800	2776	2034	2042	3044	3391	2984	93.12	102.124	108.983	98.161	99.682	101.824	82.464	79.233	95.133	71.987	78.406	72.269	89.897	79.895	84.818	90.523	82.558	80.197	68.472	76.612
Gm15912	ENSMUSG00000085881	0	-0.822594	0.00703121	0.264878	0.000373705	66	69	72	90	62	86	117	76	67	77	89	79	27	44	36	43	22	16	19	22	26	36	46	1.44	1.508	1.432	1.862	1.428	1.729	2.113	1.906	1.599	1.76	1.742	1.663	0.915	1.174	1.177	1.204	0.649	0.462	0.64	0.825
Asap1	ENSMUSG00000022377	0	-0.267838	0.00703121	3.64988	0.000374163	595	570	639	639	612	560	690	572	531	584	722	628	283	388	321	378	372	367	464	363	563	739	621	12.985	12.454	12.71	13.222	14.099	11.26	12.462	14.342	12.676	13.35	14.131	13.22	9.59	10.35	10.496	10.587	10.968	10.602	15.62	13.619
Prpf18	ENSMUSG00000039449	0	0.164667	0.00708513	6.11188	0.000377512	2734	2877	3480	3043	2890	3626	3393	2814	2914	2674	3442	3120	2003	2635	2301	2660	2524	2500	2028	2084	3362	3665	3193	59.665	62.86	69.221	62.964	66.578	72.909	61.279	70.557	69.565	61.129	67.367	65.68	67.872	70.292	75.237	74.502	74.42	72.223	68.271	78.187
Klf13	ENSMUSG00000052040	0	-0.603081	0.00708513	4.39811	0.000377841	1010	1062	1186	1255	979	1120	1744	818	1242	790	1435	1112	562	505	375	755	569	467	799	772	816	873	869	22.041	23.204	23.591	25.968	22.553	22.52	31.497	20.51	29.65	18.06	28.086	23.409	19.043	13.471	12.262	21.146	16.777	13.491	26.898	28.964
Acsl3	ENSMUSG00000032883	0	-0.531848	0.00709049	4.73357	0.000378532	1285	1390	1586	1747	2146	1710	1944	971	1504	855	1555	1141	747	878	616	917	707	862	799	636	939	918	869	28.043	30.371	31.547	36.148	49.438	34.384	35.109	24.347	35.905	19.546	30.435	24.019	25.312	23.422	20.142	25.684	20.846	24.903	26.898	23.861
Ddx21	ENSMUSG00000020075	0	-0.178666	0.00710005	5.6838	0.000379448	2435	2449	2807	2577	2414	2621	3148	2245	2223	2080	2915	2664	1357	1774	1536	1655	1676	1535	1529	1372	2319	2286	2115	53.139	53.509	55.834	53.322	55.612	52.702	56.854	56.29	53.069	47.55	57.053	56.081	45.982	47.323	50.224	46.354	49.417	44.345	51.472	51.475
Nup93	ENSMUSG00000032939	0	-0.277223	0.00711391	3.23993	0.000380594	470	502	561	510	484	512	571	375	395	393	542	468	294	320	265	352	272	287	254	249	365	403	334	10.257	10.968	11.159	10.553	11.15	10.295	10.312	9.403	9.43	8.984	10.608	9.852	9.962	8.536	8.665	9.859	8.02	8.291	8.551	9.342
Psmb4	ENSMUSG00000005779	0	0.194208	0.00716823	6.76863	0.00038391	4261	4677	5081	5288	4534	5185	5624	4388	3746	3810	5476	5072	3129	4342	3565	4527	3713	4142	3332	3165	6256	5777	5272	92.989	102.189	101.067	109.417	104.451	104.257	101.571	110.023	89.428	87.098	107.177	106.772	106.027	115.828	116.567	126.794	109.478	119.659	112.168	118.744
Fam214a	ENSMUSG00000034858	0	0.262322	0.00717125	5.76533	0.000384481	2460	2189	2547	2393	2000	2211	2910	1991	1968	2266	2487	2516	1689	2285	1733	2177	2005	1863	1911	1842	2894	2726	2656	53.685	47.828	50.663	49.515	46.074	44.457	52.556	49.922	46.982	51.802	48.676	52.965	57.232	60.955	56.665	60.974	59.118	53.821	64.332	69.108
Celf1	ENSMUSG00000005506	0	-0.156602	0.00718314	6.461	0.000385529	3954	4254	4753	4559	4511	5257	4687	3961	3310	3624	4969	4209	2488	3156	2663	3022	3055	2784	2479	2202	3586	4204	3472	86.289	92.947	94.542	94.333	103.921	105.705	84.649	99.317	79.019	82.846	97.254	88.605	84.306	84.19	87.074	84.641	90.077	80.428	83.453	82.614
Myf5	ENSMUSG00000000435	0	0.766024	0.00724028	1.31598	0.000389422	49	97	77	72	76	121	151	161	83	106	99	112	83	109	89	125	91	82	86	101	144	208	117	1.069	2.119	1.532	1.49	1.751	2.433	2.727	4.037	1.981	2.423	1.938	2.358	2.812	2.908	2.91	3.501	2.683	2.369	2.895	3.789
Kank2	ENSMUSG00000032194	0	-0.323512	0.00724028	4.48076	0.000389313	855	1116	1112	1244	1036	1286	1321	1131	1024	1015	1408	1166	496	740	492	657	799	597	701	593	874	1242	1041	18.659	24.384	22.119	25.74	23.867	25.858	23.858	28.358	24.446	23.203	27.557	24.546	16.807	19.74	16.087	18.401	23.559	17.247	23.598	22.248
Mrps27	ENSMUSG00000041632	0	0.290552	0.00725038	3.87524	0.00039038	631	670	584	660	557	726	788	618	664	622	842	607	429	671	532	590	513	553	376	387	671	702	639	13.77	14.639	11.616	13.656	12.832	14.598	14.232	15.496	15.852	14.219	16.48	12.778	14.537	17.9	17.395	16.525	15.126	15.976	12.658	14.519
Actc1	ENSMUSG00000068614	0	-0.852493	0.00725369	6.17995	0.000390972	2100	3219	2247	1903	1846	2874	22042	7763	9926	14618	19791	11787	784	971	885	953	621	1281	1651	2783	2886	3356	3459	45.829	70.333	44.695	39.376	42.527	57.789	398.086	194.647	236.962	334.174	387.351	248.131	26.566	25.903	28.937	26.692	18.31	37.007	55.579	104.412
Uck2	ENSMUSG00000026558	0	-0.268069	0.00727369	3.79175	0.000392465	740	697	696	685	821	800	718	608	533	585	789	690	331	487	416	482	445	403	453	329	578	637	527	16.149	15.229	13.844	14.174	18.914	16.086	12.967	15.245	12.724	13.373	15.442	14.525	11.216	12.991	13.602	13.5	13.121	11.642	15.25	12.343
Ccdc28a	ENSMUSG00000059554	0	0.462733	0.00733088	2.70221	0.00039597	205	261	298	240	226	294	306	264	304	331	268	286	180	288	251	229	267	250	153	239	411	362	327	4.474	5.703	5.928	4.966	5.206	5.912	5.526	6.619	7.257	7.567	5.245	6.021	6.099	7.683	8.207	6.414	7.873	7.222	5.151	8.967
Alg10b	ENSMUSG00000075470	0	0.180508	0.0073336	5.70369	0.000396535	1975	2139	2503	2301	2138	2452	2963	2252	1907	1983	2906	2481	1447	1929	1762	2020	1745	1839	1713	1589	2475	2812	2513	43.101	46.736	49.787	47.611	49.254	49.303	53.513	56.466	45.526	45.332	56.876	52.228	49.032	51.458	57.613	56.577	51.451	53.127	57.666	59.616
Xpot	ENSMUSG00000034667	0	-0.194678	0.00734605	5.02032	0.000397628	1678	1710	1701	1673	1708	1804	1730	1337	1269	1305	1838	1430	963	1251	935	1090	1090	1012	925	786	1379	1448	1308	36.619	37.362	33.835	34.617	39.348	36.274	31.244	33.524	30.295	29.833	35.973	30.103	32.631	33.372	30.572	30.529	32.139	29.236	31.139	29.489
Lrrfip1	ENSMUSG00000026305	0	0.185618	0.00735546	7.26712	0.000398957	5849	5867	6413	6542	5968	6988	9055	6835	6291	6790	9389	7909	4299	5306	4925	4950	4942	5537	4821	4457	8428	8928	8141	127.644	128.19	127.562	135.364	137.486	140.511	163.536	171.379	150.184	155.222	183.762	166.494	145.672	141.544	161.036	138.641	145.715	159.96	162.294	167.217
Cpeb4	ENSMUSG00000020300	0	-0.323973	0.00735546	7.0269	0.000398977	5889	7167	7289	6969	6944	8638	6299	6273	4735	5798	8467	6994	3404	4476	3935	3961	4560	3685	3449	2752	4532	6838	5285	128.517	156.594	144.986	144.199	159.97	173.688	113.762	157.287	113.038	132.545	165.717	147.232	115.345	119.402	128.665	110.941	134.452	106.457	116.107	103.249
Oip5os1	ENSMUSG00000085438	0	0.140219	0.0074491	10.1305	0.000404482	44934	48662	54788	50626	46450	57064	60545	46725	45967	45308	61028	51883	30796	43830	38765	41453	37889	40424	34786	31856	52263	54782	50010	980.603	1063.23	1089.79	1047.53	1070.08	1147.41	1093.46	1171.57	1097.36	1035.76	1194.44	1092.2	1043.53	1169.22	1267.52	1161.03	1117.16	1167.82	1171.03	1195.17
Pxmp4	ENSMUSG00000000876	0	0.289184	0.00745481	3.75855	0.000405218	511	553	630	512	552	692	683	558	552	574	722	603	388	492	508	515	511	522	351	424	815	684	584	11.152	12.083	12.531	10.594	12.717	13.914	12.335	13.991	13.178	13.122	14.131	12.694	13.147	13.125	16.61	14.424	15.067	15.08	11.816	15.908
Gns	ENSMUSG00000034707	0	-0.210344	0.00754821	4.98087	0.000410725	1504	1432	1609	1437	1473	1639	1811	1416	1315	1481	1704	1609	869	1052	836	1058	871	871	1053	948	1420	1718	1412	32.822	31.288	32.005	29.734	33.934	32.956	32.707	35.504	31.393	33.856	33.351	33.871	29.446	28.063	27.335	29.633	25.681	25.163	35.448	35.567
Gm48719	ENSMUSG00000111203	0	1.29395	0.00756995	-1.13057	0.00041234	17	17	15	15	20	7	10	8	9	5	25	15	30	20	41	23	26	21	35	21	19	53	29	0.371	0.371	0.298	0.31	0.461	0.141	0.181	0.201	0.215	0.114	0.489	0.316	1.017	0.534	1.341	0.644	0.767	0.607	1.178	0.788
Gyg	ENSMUSG00000019528	0	-0.170583	0.0076411	8.2181	0.000417089	13843	13606	15580	16116	13758	16999	17878	13293	11806	12968	16251	15345	7729	10667	9416	9253	9261	9540	8209	8060	12893	13741	12154	302.098	297.282	309.903	333.464	316.946	341.806	322.883	333.305	281.843	296.454	318.066	323.031	261.898	284.555	307.881	259.161	273.061	275.603	276.347	302.394
Xrra1	ENSMUSG00000035211	0	-1.07061	0.0076411	-0.511529	0.000416669	42	39	24	37	31	39	65	65	49	67	75	84	8	11	6	17	15	15	11	17	33	28	36	0.917	0.852	0.477	0.766	0.714	0.784	1.174	1.63	1.17	1.532	1.468	1.768	0.271	0.293	0.196	0.476	0.442	0.433	0.37	0.638
Lsm12	ENSMUSG00000020922	0	-0.195529	0.00764132	5.18951	0.000417537	1647	1652	2067	1846	1927	2158	2060	1598	1527	1530	2151	1875	863	1268	1135	1268	1104	1203	987	934	1685	1681	1323	35.943	36.095	41.115	38.197	44.393	43.392	37.204	40.068	36.454	34.976	42.1	39.471	29.243	33.825	37.112	35.515	32.551	34.754	33.226	35.042
Ntmt1	ENSMUSG00000026857	0	-0.404471	0.00764176	3.31862	0.000417998	576	538	599	579	796	656	523	365	289	317	506	413	269	363	352	355	333	280	240	224	447	399	471	12.57	11.755	11.915	11.98	18.338	13.19	9.446	9.152	6.899	7.247	9.903	8.694	9.115	9.683	11.51	9.943	9.819	8.089	8.079	8.404
Gnpat	ENSMUSG00000031985	0	0.171095	0.00766979	7.32537	0.000419969	7148	7745	7966	8068	7245	8211	8235	5990	5497	5520	8352	6779	5101	6806	5383	7032	6073	6547	4402	4205	7537	7248	6306	155.992	169.223	158.452	166.939	166.905	165.102	148.727	150.191	131.229	126.19	163.466	142.706	172.848	181.558	176.011	196.954	179.063	189.138	148.189	157.763
1110002E22Rik	ENSMUSG00000090066	0	-0.354165	0.0076985	7.08942	0.00042198	5281	6158	6335	6746	6329	7905	9373	7979	5433	6534	9686	9033	2980	4385	3504	3289	3523	3424	3684	3198	7047	8532	6681	115.248	134.548	126.01	139.585	145.803	158.949	169.28	200.063	129.701	149.37	189.575	190.156	100.978	116.975	114.572	92.119	103.876	98.917	124.018	119.982
Atp6ap1	ENSMUSG00000019087	0	0.16719	0.00771923	6.57601	0.000423998	3930	4166	4327	4050	3739	4717	5167	3877	3737	4013	5057	4677	3038	3375	3122	3549	3437	3271	3184	2710	4678	4970	4199	85.765	91.024	86.069	83.801	86.136	94.847	93.318	97.211	89.213	91.739	98.976	98.457	102.943	90.032	102.082	99.401	101.34	94.497	107.186	101.674
Smyd1	ENSMUSG00000055027	0	0.196153	0.00771923	8.99928	0.000423724	21588	21902	23253	20339	22806	25717	27054	19139	20193	20340	29768	23466	15717	18674	16946	19236	17747	20005	15652	14654	26837	25703	22215	471.119	478.543	462.528	420.845	525.387	517.102	488.605	479.885	482.064	464.981	582.621	493.988	532.573	498.15	554.094	538.768	523.271	577.929	526.908	549.788
Stbd1	ENSMUSG00000047963	0	0.356571	0.00772258	5.18021	0.000424623	1112	1412	1481	1276	1350	1605	1750	1750	1555	1342	2484	1840	1014	1232	1085	1233	1495	1353	1160	1128	1917	2605	2011	24.267	30.851	29.459	26.402	31.1	32.272	31.606	43.879	37.122	30.679	48.617	38.734	34.36	32.865	35.477	34.534	44.08	39.087	39.05	42.32
Pcbd1	ENSMUSG00000020098	0	1.1989	0.00772727	-1.33553	0.000425322	19	12	7	7	10	11	13	14	9	29	25	23	11	17	21	22	11	20	16	16	27	29	23	0.415	0.262	0.139	0.145	0.23	0.221	0.235	0.351	0.215	0.663	0.489	0.484	0.373	0.453	0.687	0.616	0.324	0.578	0.539	0.6
Nt5dc3	ENSMUSG00000054027	0	-0.291335	0.00773553	5.10868	0.000426218	1700	1920	2094	1999	2070	2215	1936	1409	1474	1236	1688	1703	1162	1385	1053	1162	1173	1007	999	747	1028	1398	1194	37.099	41.951	41.652	41.362	47.687	44.538	34.965	35.329	35.189	28.255	33.038	35.85	39.375	36.946	34.431	32.546	34.586	29.091	33.63	28.026
Ntng2	ENSMUSG00000035513	0	0.626138	0.00774759	1.53244	0.000427325	118	93	102	103	122	106	146	82	90	88	133	144	122	135	89	142	153	83	104	72	223	215	164	2.575	2.032	2.029	2.131	2.811	2.131	2.637	2.056	2.149	2.012	2.603	3.031	4.134	3.601	2.91	3.977	4.511	2.398	3.501	2.701
Vars	ENSMUSG00000007029	0	-0.36751	0.0078095	4.14993	0.000431185	800	864	929	1101	848	1059	1245	828	662	667	1059	1094	491	571	487	467	493	553	467	412	849	900	711	17.459	18.878	18.479	22.781	19.536	21.294	22.485	20.761	15.804	15.248	20.727	23.03	16.638	15.232	15.924	13.08	14.536	15.976	15.721	15.457
Rps3a2	ENSMUSG00000062611	0	-0.261987	0.00784378	4.18111	0.000433974	814	888	1004	920	893	951	1126	872	733	738	1101	1046	404	603	517	670	519	506	478	510	927	799	721	17.764	19.402	19.971	19.036	20.572	19.122	20.336	21.864	17.499	16.871	21.549	22.02	13.69	16.086	16.905	18.766	15.303	14.618	16.091	19.134
Gpd1	ENSMUSG00000023019	0	0.226171	0.00784378	8.47265	0.000433658	14449	14546	15780	14137	13673	17040	20327	13579	15775	15414	22254	18541	11487	12811	12187	13291	11391	12491	10069	9968	18124	17990	15639	315.323	317.82	313.882	292.516	314.988	342.63	367.113	340.476	376.594	352.37	435.557	390.311	389.239	341.748	398.486	372.258	335.864	360.855	338.962	373.979
Cnih4	ENSMUSG00000062169	0	0.183415	0.0078517	5.27669	0.00043486	1498	1600	1904	1721	1610	1949	2038	1616	1504	1680	1998	1646	1063	1653	1264	1459	1326	1396	1146	1127	2027	1990	1844	32.691	34.959	37.873	35.61	37.09	39.189	36.807	40.519	35.905	38.406	39.105	34.65	36.02	44.096	41.33	40.864	39.097	40.329	38.579	42.283
Oaz2-ps	ENSMUSG00000083610	0	0.629359	0.00801457	1.37271	0.000444339	87	104	103	82	71	147	177	94	72	100	146	126	89	134	102	90	83	135	83	83	123	164	109	1.899	2.272	2.049	1.697	1.636	2.956	3.197	2.357	1.719	2.286	2.858	2.652	3.016	3.575	3.335	2.521	2.447	3.9	2.794	3.114
Cep68	ENSMUSG00000044066	0	0.177976	0.00803983	5.58953	0.000446198	1952	1966	2308	2202	2089	2486	2664	2086	1843	1840	2576	2407	1455	1921	1625	1820	1679	1783	1375	1193	2226	2593	2057	42.599	42.956	45.909	45.563	48.125	49.987	48.113	52.304	43.998	42.063	50.418	50.67	49.303	51.245	53.134	50.975	49.505	51.51	46.288	44.759
Tmem94	ENSMUSG00000020747	0	-0.249026	0.00805982	5.2689	0.000447969	1846	1837	1845	2072	1825	2230	2292	1678	1692	1789	2326	2292	1119	1167	1093	1101	1296	1176	990	887	1620	1925	1598	40.286	40.137	36.699	42.873	42.043	44.84	41.394	42.074	40.393	40.897	45.525	48.249	37.918	31.131	35.739	30.837	38.213	33.974	33.327	33.278
Opa1	ENSMUSG00000038084	0	0.198394	0.00805982	7.20751	0.000448228	6711	6344	7367	6711	5934	7285	7495	5480	5368	5764	7169	6168	5044	6466	4951	5212	5242	5678	4859	4258	7262	7694	6164	146.455	138.612	146.538	138.861	136.703	146.482	135.362	137.404	128.149	131.767	140.312	129.844	170.917	172.488	161.886	145.979	154.561	164.033	163.573	159.751
Rps3a1	ENSMUSG00000028081	0	-0.233411	0.00807115	7.54995	0.000449319	7902	9219	10333	9485	8707	9262	10691	9101	10031	9290	11590	9407	3877	6099	5145	6821	5408	5661	5050	5044	8897	8308	7878	172.447	201.429	205.535	196.259	200.585	186.235	193.083	228.196	239.469	212.373	226.84	198.029	131.373	162.698	168.229	191.045	159.455	163.542	170.003	189.24
4930556M19Rik	ENSMUSG00000096971	0	-0.662885	0.00813446	0.280746	0.000453308	74	62	95	88	101	122	65	61	39	50	52	48	42	51	34	33	45	32	30	23	31	35	33	1.615	1.355	1.89	1.821	2.327	2.453	1.174	1.529	0.931	1.143	1.018	1.01	1.423	1.36	1.112	0.924	1.327	0.924	1.01	0.863
Heca	ENSMUSG00000039879	0	-0.207255	0.00819777	5.55988	0.000457467	2281	2233	2733	2654	2422	2873	2409	2010	2007	2022	2480	2297	1149	1915	1517	1488	1539	1559	1244	1136	1770	2109	1965	49.779	48.789	54.362	54.915	55.796	57.769	43.507	50.398	47.913	46.224	48.539	48.355	38.934	51.085	49.602	41.676	45.377	45.038	41.878	42.62
Larp1	ENSMUSG00000037331	0	-0.23684	0.00819777	5.88786	0.000457772	2677	2707	2976	3242	2879	3257	3793	2576	2491	2602	3394	3614	1652	1982	1657	1695	1977	1677	1721	1386	2586	2940	2358	58.421	59.146	59.196	67.082	66.324	65.49	68.503	64.59	59.467	59.483	66.428	76.079	55.978	52.872	54.18	47.474	58.292	48.447	57.936	52
Ensa	ENSMUSG00000038619	0	0.152613	0.00820421	7.75518	0.0004586	8766	9241	9911	9641	8963	11195	11488	9022	8506	8491	11631	10193	5659	7968	7452	8426	7452	7963	6480	6359	11216	10977	9626	191.302	201.909	197.141	199.487	206.483	225.102	207.477	226.215	203.062	194.108	227.643	214.575	191.756	212.556	243.663	235.998	219.723	230.045	218.142	238.576
Angptl2	ENSMUSG00000004105	0	0.219776	0.00822008	5.85991	0.000460679	2021	1947	2334	1922	2052	2255	3973	2675	2422	3014	4123	3312	1389	2005	1536	1730	1630	1876	2371	2032	3537	3822	3334	44.105	42.541	46.426	39.769	47.272	45.342	71.754	67.072	57.82	68.901	80.696	69.722	47.066	53.486	50.224	48.454	48.061	54.196	79.817	76.236
Dffa	ENSMUSG00000028974	0	0.174662	0.00822008	5.54371	0.000460356	2053	1962	2239	2172	1946	2265	2296	1843	1756	1804	2336	2011	1446	1829	1540	2007	1649	1632	1507	1401	2340	2349	1979	44.803	42.868	44.536	44.942	44.83	45.543	41.467	46.211	41.921	41.24	45.72	42.334	48.998	48.791	50.354	56.213	48.621	47.147	50.732	52.563
Uqcrb	ENSMUSG00000021520	0	0.285271	0.00822008	8.07765	0.000460895	10610	12506	12928	11612	9891	11929	13661	10969	12539	12986	13626	10694	7361	10729	9770	11412	9202	11226	7967	8171	13111	12722	11712	231.544	273.247	257.152	240.27	227.861	239.861	246.722	275.033	299.342	296.865	266.689	225.122	249.429	286.208	319.456	319.631	271.321	324.311	268.201	306.559
Fndc3c1	ENSMUSG00000033737	0	1.4562	0.0082302	-1.37601	0.000461933	12	15	13	3	4	16	26	11	11	23	15	19	25	18	23	26	12	12	11	21	24	29	24	0.262	0.328	0.259	0.062	0.092	0.322	0.47	0.276	0.263	0.526	0.294	0.4	0.847	0.48	0.752	0.728	0.354	0.347	0.37	0.788
Asb12	ENSMUSG00000031204	0	0.303073	0.00826131	5.14844	0.000464622	1420	1565	1638	1393	1345	2093	1646	1504	1227	1284	1634	1580	1141	1282	1395	1490	1596	1292	1283	1001	1651	1773	1484	30.989	34.194	32.582	28.823	30.985	42.085	29.727	37.711	29.292	29.353	31.981	33.261	38.663	34.199	45.613	41.732	47.058	37.325	43.191	37.555
Aagab	ENSMUSG00000037257	0	0.20631	0.00826131	4.41223	0.000464198	814	819	984	988	933	1045	1124	913	773	820	1188	985	625	849	716	808	724	776	736	600	1116	1066	917	17.764	17.895	19.573	20.443	21.494	21.012	20.3	22.892	18.454	18.746	23.252	20.735	21.178	22.648	23.412	22.631	21.347	22.418	24.777	22.511
Ston2	ENSMUSG00000020961	0	0.2951	0.00834661	6.14782	0.000469896	2775	2663	3031	3140	2738	3346	3559	2914	2549	2978	3396	3750	2606	2427	2586	2267	2885	2631	2174	1999	3521	4364	3453	60.559	58.185	60.29	64.971	63.076	67.279	64.277	73.065	60.852	68.078	66.467	78.942	88.305	64.743	84.556	63.495	85.064	76.008	73.185	74.998
Tatdn2	ENSMUSG00000056952	0	-0.209954	0.00837443	5.06028	0.00047194	1616	1732	1864	1721	1814	1950	1937	1378	1286	1283	1917	1748	957	1267	1010	1111	1141	1015	958	847	1302	1360	1161	35.266	37.843	37.077	35.61	41.79	39.209	34.983	34.552	30.7	29.33	37.52	36.798	32.428	33.799	33.025	31.117	33.642	29.323	32.25	31.778
Relt	ENSMUSG00000008318	0	-0.550419	0.00838265	3.24016	0.000473101	547	650	594	620	590	865	497	467	316	284	660	491	228	396	262	309	365	285	230	100	320	310	384	11.937	14.202	11.815	12.829	13.592	17.393	8.976	11.709	7.544	6.492	12.918	10.336	7.726	10.564	8.567	8.655	10.762	8.233	7.743	3.752
Rpl4	ENSMUSG00000032399	0	-0.17963	0.00838265	8.99513	0.000473361	21917	23600	26301	25207	22491	26458	30472	24411	27722	26319	32571	27869	10914	16868	14913	17406	15154	15422	13502	12640	23281	23247	20993	478.299	515.644	523.156	521.571	518.13	532.002	550.335	612.074	661.803	601.663	637.482	586.677	369.823	449.973	487.62	487.513	446.816	445.53	454.531	474.226
Cyb5b	ENSMUSG00000031924	0	-0.182609	0.00838328	6.45831	0.000473875	4782	4352	5323	4526	4553	5486	4119	3479	3006	3266	4708	3813	2328	3077	2878	3330	3148	3118	2409	2241	3881	3840	3454	104.358	95.088	105.88	93.65	104.888	110.309	74.391	87.231	71.762	74.662	92.145	80.268	78.885	82.083	94.104	93.268	92.819	90.077	81.096	84.078
Kcnf1	ENSMUSG00000051726	0	-2.60794	0.00843922	1.6483	0.000477519	239	470	536	499	417	338	558	171	710	87	829	144	37	27	25	216	49	48	111	35	10	64	26	5.216	10.269	10.662	10.325	9.607	6.796	10.078	4.288	16.95	1.989	16.225	3.031	1.254	0.72	0.817	6.05	1.445	1.387	3.737	1.313
R3hdm4	ENSMUSG00000035781	0	0.228842	0.00845451	5.16969	0.000478867	1491	1446	1469	1619	1280	1752	2068	1510	1462	1612	2005	1833	921	1390	1275	1243	1319	1297	1072	933	1883	1992	1742	32.538	31.594	29.22	33.5	29.488	35.228	37.349	37.861	34.902	36.851	39.242	38.587	31.208	37.08	41.689	34.814	38.891	37.469	36.088	35.004
Hook3	ENSMUSG00000037234	0	0.189125	0.00846141	8.13167	0.000479741	12122	11814	14488	12041	12360	13189	14088	10615	9795	10224	13584	11617	9063	12013	8908	10125	11017	9866	10199	8432	13206	15656	12523	264.541	258.128	288.182	249.146	284.74	265.197	254.434	266.157	233.835	233.725	265.867	244.552	307.101	320.461	291.27	283.584	324.837	285.021	343.339	316.351
Acyp1	ENSMUSG00000008822	0	-0.23926	0.00850162	4.43079	0.000482506	913	1027	1182	1139	1157	1193	1369	1009	926	963	1385	1096	528	683	584	763	699	676	583	474	1049	859	872	19.925	22.439	23.511	23.568	26.654	23.988	24.725	25.299	22.106	22.015	27.107	23.072	17.891	18.22	19.095	21.37	20.61	19.529	19.626	17.783
Ezh1	ENSMUSG00000006920	0	0.214001	0.0085165	5.46395	0.000484259	1783	1773	1853	1821	1687	2070	2600	1844	1820	2090	2228	2425	1394	1704	1402	1375	1558	1542	1366	1286	2201	2332	2115	38.911	38.739	36.858	37.679	38.864	41.622	46.957	46.236	43.449	47.778	43.607	51.049	47.236	45.456	45.842	38.511	45.938	44.547	45.985	48.248
Zdhhc14	ENSMUSG00000034265	0	-0.666096	0.0085165	0.969277	0.000484323	85	112	109	81	99	112	147	95	89	108	153	115	59	37	48	43	30	57	56	49	110	118	83	1.855	2.447	2.168	1.676	2.281	2.252	2.655	2.382	2.125	2.469	2.995	2.421	1.999	0.987	1.569	1.204	0.885	1.647	1.885	1.838
4930551O13Rik	ENSMUSG00000086430	0	-1.2091	0.00852875	0.544774	0.000485642	122	170	130	140	75	86	93	86	65	27	146	67	29	38	29	58	42	30	64	27	31	39	33	2.662	3.714	2.586	2.897	1.728	1.729	1.68	2.156	1.552	0.617	2.858	1.41	0.983	1.014	0.948	1.624	1.238	0.867	2.154	1.013
Acvr1	ENSMUSG00000026836	0	-0.4259	0.00852875	3.14733	0.000486283	458	421	451	513	437	488	516	449	308	385	588	483	203	274	201	240	316	234	323	226	299	502	424	9.995	9.199	8.971	10.615	10.067	9.812	9.319	11.258	7.353	8.801	11.508	10.168	6.879	7.309	6.572	6.722	9.317	6.76	10.873	8.479
Tnip2	ENSMUSG00000059866	0	0.308244	0.00852875	2.81438	0.00048648	254	260	340	303	319	312	324	326	276	300	331	366	188	284	233	278	304	259	228	196	354	338	322	5.543	5.681	6.763	6.27	7.349	6.274	5.852	8.174	6.589	6.858	6.478	7.705	6.37	7.576	7.619	7.786	8.963	7.482	7.675	7.354
Tnxb	ENSMUSG00000033327	0	-0.389901	0.00856577	6.93696	0.000489081	6455	5364	7259	6370	7447	5389	6947	5185	4809	4978	5924	5762	3129	3455	2572	3628	4220	3637	4832	3995	4736	7665	5953	140.869	117.2	144.389	131.805	171.558	108.359	125.465	130.007	114.805	113.799	115.945	121.297	106.027	92.166	84.098	101.614	124.427	105.07	162.664	149.884
A930030B08Rik	ENSMUSG00000108985	0	-1.75263	0.00857582	-1.03129	0.000490145	35	26	15	21	39	55	50	40	42	64	50	64	5	3	4	8	8	8	6	10	14	42	29	0.764	0.568	0.298	0.435	0.898	1.106	0.903	1.003	1.003	1.463	0.979	1.347	0.169	0.08	0.131	0.224	0.236	0.231	0.202	0.375
Ociad2	ENSMUSG00000029153	0	0.222552	0.00861468	5.94108	0.000492858	2397	2351	2784	2582	2377	2859	3466	2626	2797	2776	3355	3119	1672	2203	2254	2244	1975	2177	1784	1790	2881	3185	3247	52.31	51.368	55.377	53.425	54.759	57.487	62.597	65.844	66.772	63.461	65.664	65.659	56.656	58.768	73.7	62.851	58.233	62.892	60.056	67.157
Mrpl45	ENSMUSG00000018882	0	0.209125	0.00861595	5.6393	0.000493422	2151	2210	2524	2334	2094	2528	2198	1983	1958	1840	2470	2101	1357	2108	1704	2074	1843	2142	1399	1378	2649	2577	1988	46.942	48.287	50.205	48.294	48.24	50.832	39.697	49.721	46.743	42.063	48.343	44.229	45.982	56.233	55.717	58.089	54.341	61.881	47.096	51.7
Vmn2r1	ENSMUSG00000027824	0	-0.758237	0.00861873	0.370496	0.000494073	73	92	105	73	111	118	54	48	68	62	103	56	39	49	47	27	36	35	19	18	49	47	32	1.593	2.01	2.089	1.51	2.557	2.373	0.975	1.204	1.623	1.417	2.016	1.179	1.322	1.307	1.537	0.756	1.061	1.011	0.64	0.675
Mmadhc	ENSMUSG00000026766	0	0.161996	0.00867441	6.24142	0.000498256	3127	3479	3609	3503	3192	3467	3929	3174	2962	2857	3814	3264	2000	3095	2507	2766	2787	2884	2307	2269	3806	3945	3439	68.241	76.014	71.787	72.482	73.535	69.712	70.959	79.584	70.711	65.312	74.648	68.711	67.77	82.563	81.973	77.471	82.175	83.317	77.663	85.128
Nfkbiz	ENSMUSG00000035356	0	-0.464634	0.00867441	2.07616	0.000497949	244	200	263	237	243	258	220	183	185	212	156	213	111	123	97	130	162	122	105	107	204	180	180	5.325	4.37	5.231	4.904	5.598	5.188	3.973	4.588	4.416	4.846	3.053	4.484	3.761	3.281	3.172	3.641	4.777	3.524	3.535	4.014
Sertad2	ENSMUSG00000049800	0	-0.22492	0.00870209	4.04845	0.000500619	780	829	917	845	885	923	960	630	558	702	872	779	442	558	523	567	511	508	499	403	771	829	750	17.022	18.113	18.24	17.484	20.388	18.559	17.338	15.796	13.321	16.048	17.067	16.399	14.977	14.885	17.101	15.881	15.067	14.676	16.798	15.12
Otub1	ENSMUSG00000024767	0	0.201643	0.00870209	5.14188	0.000500839	1483	1473	1520	1524	1455	1853	1830	1476	1470	1661	1872	1604	1125	1360	1195	1275	1178	1357	1051	947	1676	1829	1474	32.364	32.184	30.234	31.534	33.519	37.259	33.05	37.009	35.093	37.971	36.639	33.766	38.121	36.28	39.074	35.711	34.733	39.203	35.381	35.529
Pmpcb	ENSMUSG00000029017	0	0.186774	0.00874364	6.27346	0.00050373	3310	3424	3936	3343	3256	3760	3803	2804	3063	3239	3954	3211	2191	3239	2628	3143	2661	2923	2279	2169	4209	3910	3417	72.235	74.812	78.291	69.172	75.009	75.604	68.684	70.307	73.123	74.045	77.388	67.596	74.242	86.404	85.929	88.03	78.46	84.443	76.72	81.376
Zfand6	ENSMUSG00000030629	0	0.195747	0.00875898	6.503	0.000505114	3479	3795	4352	3783	3779	4472	4789	3697	3702	3744	5026	4082	2408	3320	3163	3433	2988	3571	2605	2752	4853	4628	4379	75.923	82.918	86.566	78.276	87.058	89.92	86.491	92.697	88.377	85.589	98.369	85.931	81.595	88.565	103.423	96.153	88.101	103.163	87.695	103.249
Chm	ENSMUSG00000025531	0	0.209339	0.00875979	5.85989	0.000505661	2038	2344	2729	2357	2417	2612	3277	2517	2517	2308	3456	2899	1444	2095	1976	2199	1841	2127	1723	1820	2954	3274	2924	44.476	51.215	54.283	48.77	55.681	52.521	59.184	63.11	60.088	52.762	67.641	61.028	48.93	55.887	64.611	61.59	54.282	61.447	58.003	68.283
Adk	ENSMUSG00000039197	0	0.205887	0.00882522	6.7197	0.000509942	4354	4869	4920	4470	4070	5111	5565	4404	4482	4724	5786	4638	2665	4641	3447	4062	3731	4000	3112	3066	5099	4957	4543	95.018	106.384	97.864	92.491	93.761	102.769	100.506	110.425	106.998	107.993	113.244	97.636	90.304	123.804	112.709	113.77	110.009	115.557	104.762	115.03
Mbnl2	ENSMUSG00000022139	0	0.211519	0.00883945	8.41336	0.000511269	12282	13691	15729	14174	12442	14643	19683	14688	15071	12620	20159	16093	10010	12319	10265	11568	11988	11646	12700	12217	16931	19412	16064	268.032	299.139	312.867	293.281	286.629	294.433	355.482	368.282	359.788	288.498	394.553	338.778	339.191	328.624	335.641	324	353.467	336.444	427.532	458.356
Zranb2	ENSMUSG00000028180	0	0.15998	0.00884786	6.62594	0.000513271	3814	4145	4739	4436	4273	4690	5221	4196	4047	3992	5091	4716	2574	3832	3215	3933	3307	3581	3030	2913	5319	4790	4562	83.234	90.565	94.264	91.788	98.438	94.304	94.293	105.209	96.613	91.259	99.641	99.278	87.22	102.223	105.123	110.157	97.507	103.452	102.002	109.29
Atp1b3	ENSMUSG00000032412	0	-0.231867	0.00884786	4.81332	0.00051296	1330	1348	1528	1402	1406	1632	1568	1298	1168	1207	1452	1264	781	982	824	896	827	853	936	843	1197	1202	1140	29.025	29.453	30.394	29.009	32.39	32.815	28.319	32.546	27.883	27.593	28.419	26.609	26.464	26.196	26.943	25.095	24.384	24.643	31.509	31.628
Ell2	ENSMUSG00000001542	0	-0.404422	0.00884786	4.96065	0.000513057	1342	1710	1816	1771	1710	1681	1728	1262	1459	1425	2025	1336	770	919	778	1293	926	780	1175	906	1102	1374	1166	29.287	37.362	36.122	36.645	39.394	33.801	31.208	31.643	34.83	32.576	39.633	28.124	26.092	24.515	25.439	36.215	27.303	22.534	39.555	33.991
Hacd1	ENSMUSG00000063275	0	-0.337928	0.00885783	4.88195	0.000514355	1234	1256	1670	1507	1596	1616	2022	1329	1504	1478	2195	1540	566	811	890	986	724	900	800	716	1386	1272	1331	26.93	27.443	33.218	31.182	36.767	32.494	36.518	33.323	35.905	33.788	42.961	32.419	19.179	21.634	29.101	27.616	21.347	26	26.931	26.863
Elp3	ENSMUSG00000022031	0	0.177821	0.00891255	6.0267	0.000518347	2723	2805	2975	2755	2664	3216	3576	2677	2627	2474	3571	3361	1922	2671	2217	2329	2213	2239	1931	1782	3256	3563	2894	59.425	61.287	59.176	57.005	61.371	64.665	64.584	67.122	62.714	56.557	69.892	70.753	65.127	71.252	72.491	65.231	65.25	64.683	65.005	66.857
Mapk1	ENSMUSG00000063358	0	0.148107	0.00891255	6.77689	0.00051855	4769	4855	5302	4880	4500	5527	5779	4440	4117	4163	5675	4954	3187	4493	3634	4011	3736	4119	3341	3156	5331	5941	4817	104.075	106.078	105.463	100.975	103.667	111.134	104.371	111.327	98.285	95.168	111.071	104.288	107.992	119.856	118.823	112.341	110.156	118.995	112.471	118.407
Mettl15	ENSMUSG00000057234	0	0.400016	0.00891693	2.54549	0.000519314	247	285	269	227	200	260	288	208	232	213	242	247	197	253	212	285	201	243	234	177	270	322	219	5.39	6.227	5.351	4.697	4.607	5.228	5.201	5.215	5.539	4.869	4.736	5.2	6.675	6.749	6.932	7.982	5.926	7.02	7.877	6.641
Dele1	ENSMUSG00000024442	0	0.212337	0.00895046	5.95235	0.000521778	2444	2651	2848	2595	2286	3260	3437	2550	2228	2414	3313	3239	1959	2560	2048	2210	2083	2206	1968	1859	3149	3237	2645	53.336	57.923	56.65	53.694	52.663	65.55	62.073	63.938	53.189	55.185	64.842	68.185	66.381	68.291	66.965	61.898	61.417	63.73	66.251	69.746
Usp6nl	ENSMUSG00000039046	0	-0.433841	0.00896964	3.07377	0.000523409	387	453	493	467	460	503	453	306	315	396	469	524	200	306	155	259	266	269	293	245	323	440	297	8.446	9.898	9.806	9.663	10.597	10.114	8.181	7.673	7.52	9.053	9.179	11.031	6.777	8.163	5.068	7.254	7.843	7.771	9.864	9.192
Wdr37	ENSMUSG00000021147	0	0.215764	0.0089805	5.67224	0.000524555	2050	2302	2536	2133	1906	2275	2649	2085	1720	1865	2793	2349	1449	1995	1687	1906	1927	1848	1946	1471	2650	2824	2338	44.738	50.297	50.444	44.135	43.909	45.744	47.842	52.279	41.061	42.635	54.665	49.449	49.1	53.219	55.161	53.384	56.818	53.387	65.51	55.189
Gm45457	ENSMUSG00000110411	0	-0.592971	0.00901799	2.28739	0.000528289	304	253	330	358	305	287	329	161	234	232	371	187	109	188	133	139	173	118	124	119	126	181	179	6.634	5.528	6.564	7.408	7.026	5.771	5.942	4.037	5.586	5.304	7.261	3.937	3.693	5.015	4.349	3.893	5.101	3.409	4.174	4.465
E2f4	ENSMUSG00000014859	0	-0.278872	0.00901799	3.48497	0.000527572	562	516	546	608	577	677	694	557	486	480	613	633	266	378	274	393	356	350	292	257	448	575	437	12.265	11.274	10.861	12.58	13.292	13.613	12.534	13.966	11.602	10.973	11.998	13.325	9.013	10.084	8.959	11.007	10.497	10.111	9.83	9.642
Cenpx	ENSMUSG00000025144	0	0.373162	0.00901799	3.03257	0.000527994	298	346	294	351	282	324	476	317	386	443	448	384	206	307	310	304	289	311	245	218	416	469	455	6.503	7.56	5.848	7.263	6.496	6.515	8.597	7.948	9.215	10.127	8.768	8.084	6.98	8.19	10.136	8.515	8.521	8.985	8.248	8.179
Aldh1a1	ENSMUSG00000053279	0	-0.393539	0.0090558	6.85581	0.000531021	8207	8504	10242	8764	7760	9124	4689	3347	4050	2732	4552	3180	3719	5964	4613	5436	3835	4659	2948	2672	3780	3693	2749	179.103	185.806	203.725	181.34	178.769	183.46	84.685	83.922	96.685	62.455	89.092	66.943	126.019	159.097	150.834	152.253	113.075	134.595	99.241	100.248
Tgfbi	ENSMUSG00000035493	0	-0.295056	0.00906384	5.39674	0.00053201	1907	1945	2067	2241	2021	1892	2276	2061	2079	2232	2355	2116	831	1318	944	1304	1214	1339	1425	1230	1849	2617	1990	41.617	42.497	41.115	46.37	46.558	38.043	41.105	51.677	49.632	51.024	46.092	44.544	28.159	35.159	30.867	36.523	35.795	38.683	47.971	46.147
Slc9b2	ENSMUSG00000037994	0	1.66377	0.00912395	-1.05188	0.000536059	15	16	2	8	13	23	23	11	11	12	14	15	25	10	21	25	29	49	35	24	58	76	47	0.327	0.35	0.04	0.166	0.299	0.462	0.415	0.276	0.263	0.274	0.274	0.316	0.847	0.267	0.687	0.7	0.855	1.416	1.178	0.9
Cad	ENSMUSG00000013629	0	-0.338238	0.00917707	3.15766	0.000539737	384	410	419	495	448	400	582	406	333	406	498	485	211	233	205	246	284	257	310	310	484	513	414	8.38	8.958	8.334	10.242	10.321	8.043	10.511	10.18	7.95	9.281	9.747	10.21	7.15	6.216	6.703	6.89	8.374	7.425	10.436	11.631
Clk3	ENSMUSG00000032316	0	-0.226199	0.00917707	5.44667	0.000540753	1908	2188	2184	2208	2230	2371	2383	1874	1783	1729	2802	2228	1102	1385	1229	1574	1432	1208	1214	1330	1882	2219	1855	41.639	47.806	43.442	45.687	51.373	47.675	43.038	46.988	42.565	39.526	54.841	46.902	37.341	36.946	40.185	44.085	42.223	34.898	40.868	49.899
Gm20136	ENSMUSG00000108896	0	1.80138	0.00917707	-1.6132	0.000540253	4	1	20	8	5	18	11	14	30	20	18	17	20	18	27	10	16	14	7	13	14	28	17	0.087	0.022	0.398	0.166	0.115	0.362	0.199	0.351	0.716	0.457	0.352	0.358	0.678	0.48	0.883	0.28	0.472	0.404	0.236	0.488
Cep43	ENSMUSG00000069135	0	0.207397	0.00922424	4.87481	0.000544059	1219	1274	1454	1324	1330	1595	1414	1212	1116	1132	1455	1213	787	1398	1071	1140	1097	1094	860	852	1360	1434	1146	26.602	27.836	28.922	27.396	30.64	32.071	25.537	30.389	26.642	25.878	28.477	25.535	26.668	37.293	35.019	31.929	32.345	31.605	28.951	31.965
Sec31b	ENSMUSG00000051984	0	0.239107	0.00926448	4.44604	0.000546961	860	869	910	897	816	997	1236	993	929	1039	1264	1148	711	917	690	733	727	693	574	604	1131	1204	1024	18.768	18.987	18.101	18.56	18.798	20.047	22.323	24.898	22.178	23.752	24.739	24.167	24.092	24.462	22.561	20.53	21.436	20.02	19.323	22.661
Phyh	ENSMUSG00000026664	0	0.227912	0.00931326	7.18297	0.000550373	6946	7267	7421	6999	6389	7563	6412	5243	5364	5495	6924	5254	4431	7056	5078	6623	5562	6458	3850	4060	6885	6219	5346	151.584	158.779	147.612	144.82	147.185	152.072	115.803	131.461	128.054	125.618	135.517	110.603	150.145	188.227	166.039	185.499	163.996	186.567	129.606	152.323
Gm8066	ENSMUSG00000106237	0	1.25261	0.00933371	-1.45015	0.000552114	13	7	14	7	23	8	10	13	22	20	26	15	14	28	19	14	17	15	11	5	30	17	16	0.284	0.153	0.278	0.145	0.53	0.161	0.181	0.326	0.525	0.457	0.509	0.316	0.474	0.747	0.621	0.392	0.501	0.433	0.37	0.188
Cdkn2c	ENSMUSG00000028551	0	-0.330089	0.00938895	3.59401	0.000556454	573	577	770	666	656	802	766	649	473	504	799	666	274	435	298	473	333	434	252	276	479	447	420	12.505	12.607	15.316	13.781	15.112	16.126	13.834	16.273	11.292	11.522	15.638	14.02	9.285	11.604	9.744	13.248	9.819	12.538	8.483	10.355
Sec31a	ENSMUSG00000035325	0	-0.243056	0.00938895	5.48134	0.000555997	1982	2070	2291	2206	2406	2347	2472	1961	1681	1952	2504	2281	1274	1524	1057	1223	1568	1315	1558	1328	1914	2356	1978	43.254	45.228	45.571	45.645	55.428	47.192	44.645	49.17	40.13	44.624	49.008	48.018	43.17	40.654	34.561	34.254	46.233	37.989	52.448	49.824
Rilpl1	ENSMUSG00000029392	0	-0.30703	0.00939363	6.95565	0.000557451	6843	6935	7507	7257	7076	7894	7154	4420	6225	5346	6115	6475	3757	5774	3625	4419	3962	3501	2854	2664	4184	4486	3976	149.336	151.525	149.322	150.158	163.011	158.728	129.204	110.826	148.608	122.212	119.683	136.307	127.307	154.028	118.529	123.769	116.82	101.141	96.077	99.948
Cdkn1c	ENSMUSG00000037664	0	0.335221	0.00939363	3.76065	0.000557804	453	524	541	592	429	616	670	472	533	590	644	613	325	539	431	579	439	495	470	622	787	859	825	9.886	11.449	10.761	12.249	9.883	12.386	12.1	11.835	12.724	13.488	12.604	12.904	11.013	14.378	14.093	16.217	12.944	14.3	15.822	23.336
Gm37198	ENSMUSG00000104069	0	1.33803	0.00940338	-0.771377	0.00055892	12	11	13	6	19	20	51	18	23	31	35	30	22	13	41	23	27	18	27	45	55	36	35	0.262	0.24	0.259	0.124	0.438	0.402	0.921	0.451	0.549	0.709	0.685	0.632	0.745	0.347	1.341	0.644	0.796	0.52	0.909	1.688
Lrp4	ENSMUSG00000027253	0	-0.33432	0.00941521	4.15704	0.000560327	949	829	816	974	894	872	1006	758	653	817	978	927	524	547	430	517	572	445	539	570	788	1074	899	20.71	18.113	16.231	20.154	20.595	17.534	18.169	19.006	15.589	18.677	19.141	19.514	17.756	14.592	14.06	14.48	16.865	12.856	18.145	21.385
Atp6v1f	ENSMUSG00000004285	0	0.22734	0.00941521	5.33166	0.000561425	1504	1745	1765	1774	1577	1873	2093	1621	1984	1932	2148	1844	1098	1528	1357	1575	1428	1455	1109	1157	2127	1958	1876	32.822	38.127	35.108	36.707	36.33	37.661	37.8	40.644	47.364	44.166	42.041	38.818	37.206	40.761	44.371	44.113	42.105	42.034	37.333	43.408
Cers1	ENSMUSG00000087408	0	-0.502459	0.00941521	2.15611	0.000561773	233	235	294	240	269	380	262	196	180	184	269	259	107	154	138	131	150	122	59	88	181	204	185	5.085	5.135	5.848	4.966	6.197	7.641	4.732	4.914	4.297	4.206	5.265	5.452	3.626	4.108	4.512	3.669	4.423	3.524	1.986	3.302
Dnase1	ENSMUSG00000005980	0	-0.432648	0.00941521	1.67008	0.000561474	229	202	203	221	196	230	142	120	91	78	164	143	90	125	85	134	146	101	75	62	133	118	104	4.998	4.414	4.038	4.573	4.515	4.625	2.565	3.009	2.172	1.783	3.21	3.01	3.05	3.335	2.779	3.753	4.305	2.918	2.525	2.326
Taco1	ENSMUSG00000001983	0	0.267257	0.00947709	4.23883	0.000566007	872	863	930	831	817	965	976	672	638	689	1015	722	546	816	748	823	672	832	578	434	975	940	736	19.03	18.856	18.499	17.195	18.821	19.404	17.627	16.85	15.231	15.751	19.866	15.199	18.501	21.768	24.458	23.051	19.814	24.036	19.458	16.283
Fmod	ENSMUSG00000041559	0	-0.949055	0.00959245	7.47333	0.000573444	8726	7992	10910	8573	14518	6215	7362	9448	9021	13309	12616	9256	2999	3634	1620	3619	6533	3390	11979	7586	6867	15174	8220	190.429	174.62	217.012	177.388	334.454	124.968	132.96	236.896	215.357	304.249	246.921	194.85	101.622	96.941	52.97	101.362	192.626	97.935	403.261	284.611
Tuba4a	ENSMUSG00000026202	0	-0.234283	0.00959423	9.16802	0.000574142	28021	29576	30885	26582	26760	31816	37771	24542	27303	29401	34388	35382	14082	19299	17189	19660	17411	16253	16174	14191	24431	24026	18662	611.507	646.215	614.337	550.022	616.476	639.737	682.157	615.359	651.8	672.119	673.044	744.835	477.171	514.823	562.04	550.643	513.364	469.537	544.481	532.417
Atf1	ENSMUSG00000023027	0	-0.246183	0.00959423	4.16799	0.000574646	758	849	894	954	977	1006	1077	791	689	796	1053	1003	430	506	499	628	587	575	539	431	866	862	764	16.542	18.55	17.783	19.74	22.507	20.228	19.451	19.833	16.448	18.197	20.609	21.114	14.571	13.498	16.316	17.589	17.308	16.611	18.145	16.17
Fam8a1	ENSMUSG00000069237	0	-0.197949	0.00964147	5.40757	0.000578026	1802	1998	2465	2347	2226	2342	2412	1690	1893	1763	2195	2088	1024	1562	1173	1434	1352	1474	1199	1143	1853	1919	1771	39.325	43.655	49.032	48.563	51.281	47.092	43.562	42.375	45.191	40.303	42.961	43.955	34.698	41.668	38.354	40.164	39.864	42.583	40.363	42.883
Tgfbr3	ENSMUSG00000029287	0	-0.36642	0.00964176	5.66499	0.000578594	2563	2312	3055	2799	3576	2537	2487	1934	2196	1962	2485	2130	1371	1614	1229	1512	1870	1516	1779	1594	1811	2801	2247	55.933	50.516	60.767	57.916	82.381	51.012	44.916	48.493	52.425	44.852	48.637	44.839	46.457	43.055	40.185	42.349	55.137	43.796	59.888	59.804
Chrnb1	ENSMUSG00000041189	0	0.314252	0.00965397	4.29364	0.000579878	638	706	819	715	646	868	1004	828	788	930	1037	1012	574	672	751	555	690	612	793	625	1134	1419	1177	13.923	15.426	16.291	14.794	14.882	17.453	18.133	20.761	18.812	21.26	20.296	21.304	19.45	17.926	24.556	15.545	20.345	17.68	26.696	23.449
Gm13889	ENSMUSG00000087006	0	-0.967517	0.00965982	-0.0927374	0.00058078	49	76	67	55	53	77	64	51	37	39	58	89	18	20	11	49	32	21	27	11	35	41	24	1.069	1.661	1.333	1.138	1.221	1.548	1.156	1.279	0.883	0.892	1.135	1.874	0.61	0.534	0.36	1.372	0.944	0.607	0.909	0.413
Spcs2	ENSMUSG00000035227	0	0.197369	0.00973252	5.80802	0.000585707	1929	2257	2685	2473	2264	2747	2880	2388	2355	2455	2907	2652	1430	2047	1788	1993	2033	2192	1660	1800	3004	3060	2642	42.097	49.314	53.408	51.17	52.156	55.235	52.014	59.876	56.221	56.122	56.896	55.828	48.456	54.606	58.463	55.821	59.943	63.325	55.882	67.532
Myo18a	ENSMUSG00000000631	0	-0.30509	0.00977273	6.66332	0.000588685	4776	4646	5101	5778	5458	5682	5957	4203	4178	4264	5504	5770	3508	3155	2469	3255	3236	2683	3028	2296	4515	5184	4311	104.228	101.512	101.464	119.556	125.737	114.25	107.585	105.385	99.741	97.477	107.725	121.466	118.869	84.163	80.73	91.167	95.414	77.51	101.934	86.141
Phf2	ENSMUSG00000038025	0	-0.266604	0.00982246	4.32358	0.000592241	904	840	1010	1008	1062	1139	1330	903	831	877	1160	1247	441	631	547	609	694	542	548	532	908	967	919	19.728	18.353	20.09	20.857	24.466	22.902	24.02	22.642	19.838	20.049	22.704	26.251	14.943	16.833	17.886	17.057	20.463	15.658	18.448	19.96
Gm42676	ENSMUSG00000105041	0	-2.01248	0.0098265	-2.08527	0.000593977	12	15	8	16	25	25	15	12	6	26	19	11	2	0	5	3	5	4	7	8	22	25	14	0.262	0.328	0.159	0.331	0.576	0.503	0.271	0.301	0.143	0.594	0.372	0.232	0.068	0	0.163	0.084	0.147	0.116	0.236	0.3
Pex11a	ENSMUSG00000030545	0	0.381801	0.0098265	3.57229	0.000593246	418	456	530	553	441	595	534	483	462	445	541	497	329	466	458	515	384	581	376	387	825	637	469	9.122	9.963	10.542	11.442	10.159	11.964	9.644	12.111	11.029	10.173	10.588	10.462	11.148	12.431	14.976	14.424	11.322	16.785	12.658	14.519
Fech	ENSMUSG00000024588	0	0.150441	0.0098265	6.78957	0.000594168	4615	4805	5248	5128	4539	5569	6125	4555	4209	4295	6099	5168	3180	4327	3749	4070	3816	4140	3187	2992	5758	5574	4786	100.714	104.986	104.388	106.106	104.566	111.978	110.62	114.211	100.481	98.185	119.37	108.793	107.755	115.428	122.583	113.994	112.515	119.601	107.287	112.254
Nptn	ENSMUSG00000032336	0	0.153731	0.00984942	6.47969	0.000596116	3475	3561	4283	3655	3701	4123	4836	3794	3756	4059	4979	4233	2375	3226	2972	2931	3017	3152	2975	2620	4566	4813	4396	75.836	77.805	85.194	75.627	85.261	82.903	87.34	95.13	89.666	92.79	97.449	89.11	80.477	86.057	97.177	82.092	88.956	91.059	100.15	98.297
Acacb	ENSMUSG00000042010	0	-0.255095	0.00985659	7.13532	0.000597113	7032	6927	7488	7618	7008	7943	8290	5505	5602	6395	6721	7876	4484	5111	3885	4318	4227	4142	3510	3467	6586	6784	5893	153.461	151.35	148.945	157.628	161.445	159.713	149.72	138.031	133.736	146.192	131.544	165.8	151.941	136.342	127.03	120.94	124.633	119.659	118.16	130.075
Gm29521	ENSMUSG00000100807	0	-1.78229	0.00990164	-2.09705	0.000600408	49	49	53	87	59	45	14	1	4	0	17	4	14	14	9	21	17	4	11	8	3	0	0	1.069	1.071	1.054	1.8	1.359	0.905	0.253	0.025	0.095	0	0.333	0.084	0.474	0.373	0.294	0.588	0.501	0.116	0.37	0.3
6430511E19Rik	ENSMUSG00000102555	0	0.373577	0.00995162	3.00639	0.000604007	222	317	415	330	317	390	384	397	291	315	397	332	217	307	258	337	334	340	265	259	418	422	413	4.845	6.926	8.255	6.828	7.303	7.842	6.935	9.954	6.947	7.201	7.77	6.989	7.353	8.19	8.436	9.439	9.848	9.822	8.921	9.717
Gm4366	ENSMUSG00000107383	0	-0.200368	0.0100236	6.37198	0.000608945	4049	4133	4604	4694	4231	4648	4720	3370	3058	3154	4892	4096	2184	2850	2621	3056	2577	2846	2289	2127	3706	3598	2881	88.362	90.303	91.579	97.126	97.47	93.459	85.245	84.498	73.003	72.102	95.747	86.226	74.005	76.027	85.7	85.593	75.983	82.219	77.057	79.801
Grtp1	ENSMUSG00000038515	0	0.349194	0.0100469	3.00397	0.000610934	282	367	345	329	327	463	368	355	282	327	371	369	232	380	227	365	315	364	237	200	410	429	339	6.154	8.019	6.862	6.808	7.533	9.31	6.646	8.901	6.732	7.475	7.261	7.768	7.861	10.137	7.422	10.223	9.288	10.516	7.978	7.504
Mfn1	ENSMUSG00000027668	0	0.160446	0.0100572	7.5303	0.000612139	8309	8640	9332	9168	7639	9901	9887	7364	6627	6762	9080	8085	5720	8238	6402	7044	6940	7316	5374	4708	8399	8609	7141	181.329	188.778	185.624	189.7	175.981	199.083	178.563	184.643	158.205	154.582	177.714	170.199	193.823	219.758	209.33	197.291	204.626	211.354	180.91	176.634
Cavin4	ENSMUSG00000028348	0	0.185177	0.0101267	7.07708	0.000616944	5346	5928	6676	5751	5316	6715	6452	5743	5700	5559	6819	6516	3776	5255	4697	4945	5148	4696	4338	3369	6860	7249	6217	116.667	129.523	132.793	118.997	122.466	135.021	116.525	143.998	136.075	127.081	133.462	137.17	127.95	140.183	153.581	138.501	151.789	135.664	146.034	126.398
Fam13a	ENSMUSG00000037709	0	0.300773	0.0101576	4.2222	0.000619409	757	693	900	673	605	724	1026	740	656	786	892	787	448	691	518	729	743	658	668	709	1238	1317	1142	16.52	15.142	17.902	13.925	13.938	14.558	18.53	18.555	15.661	17.968	17.458	16.567	15.181	18.433	16.937	20.418	21.907	19.009	22.488	26.6
NA	ENSMUSG00000118642	0	-0.494418	0.0102612	7.09525	0.000626309	5597	6891	8341	9367	8485	8079	8251	4700	5089	4589	8473	8456	2560	4192	3441	4638	4244	4093	3876	2463	8121	7479	6591	122.144	150.564	165.912	193.817	195.471	162.448	149.016	117.846	121.489	104.906	165.834	178.009	86.746	111.826	112.513	129.903	125.135	118.244	130.481	92.407
Ormdl1	ENSMUSG00000026097	0	0.278173	0.0102682	3.53077	0.000627328	401	450	532	509	487	506	631	495	460	458	610	534	272	450	413	496	364	450	376	333	710	596	555	8.751	9.832	10.582	10.532	11.219	10.174	11.396	12.411	10.982	10.47	11.939	11.241	9.217	12.004	13.504	13.892	10.733	13	12.658	12.493
Gm7854	ENSMUSG00000085720	0	-0.939	0.010284	-0.884679	0.00062888	43	36	42	33	43	42	31	18	22	44	31	26	15	24	9	10	9	22	9	12	14	15	19	0.938	0.787	0.835	0.683	0.991	0.845	0.56	0.451	0.525	1.006	0.607	0.547	0.508	0.64	0.294	0.28	0.265	0.636	0.303	0.45
Smyd2	ENSMUSG00000026603	0	-0.20106	0.0102853	5.96255	0.000630132	3175	3057	3680	3280	3109	3305	3570	2485	2293	2455	3479	3244	1846	2300	1845	1931	2176	1946	1653	1511	2793	2944	2448	69.289	66.793	73.199	67.868	71.623	66.455	64.475	62.308	54.74	56.122	68.091	68.29	62.552	61.355	60.327	54.084	64.159	56.218	55.647	56.69
Limd1	ENSMUSG00000025239	0	-0.181344	0.0102853	6.6008	0.000629704	4908	4681	5444	5271	5343	5854	5812	3975	3636	3511	5479	4936	2713	3563	3073	3460	3370	3242	2504	2155	3846	4239	3535	107.108	102.277	108.287	109.065	123.088	117.709	104.967	99.668	86.802	80.263	107.235	103.909	91.93	95.047	100.48	96.909	99.365	93.659	84.295	80.851
Ndufa10	ENSMUSG00000026260	0	0.186585	0.0102974	7.63501	0.00063355	9484	9610	9451	9439	8234	10127	10199	7615	7332	7234	9854	8149	6399	8957	6736	7890	7302	7980	5751	5505	9408	9132	7689	206.971	209.972	187.991	195.307	189.688	203.628	184.197	190.936	175.036	165.372	192.863	171.547	216.831	238.938	220.251	220.986	215.3	230.536	193.601	206.536
Mrps9	ENSMUSG00000060679	0	0.204537	0.0102974	5.08339	0.000632575	1486	1611	1659	1480	1373	1652	1731	1210	1331	1468	1693	1454	1047	1481	1121	1345	1267	1268	1032	936	1679	1510	1442	32.429	35.199	32.999	30.623	31.63	33.217	31.262	30.339	31.775	33.559	33.136	30.609	35.478	39.507	36.654	37.671	37.358	36.632	34.741	35.117
Cacfd1	ENSMUSG00000015488	0	0.310093	0.0102974	3.41144	0.000633813	372	375	512	472	402	525	533	462	362	446	465	545	357	383	378	407	386	406	368	290	542	653	520	8.118	8.193	10.184	9.766	9.261	10.556	9.626	11.584	8.642	10.196	9.101	11.473	12.097	10.217	12.36	11.399	11.381	11.729	12.388	10.88
Atp1a1	ENSMUSG00000033161	0	-0.292135	0.0102974	6.22319	0.000632365	3519	4066	4006	4222	3316	3831	4331	3852	3054	2933	4488	3696	2160	2374	1678	2436	2685	2250	2361	1944	3195	3534	2788	76.796	88.839	79.684	87.36	76.391	77.031	78.219	96.584	72.908	67.05	87.839	77.805	73.192	63.329	54.867	68.228	79.167	65.001	79.481	72.935
E2f7	ENSMUSG00000020185	0	-2.26132	0.0102974	-2.26884	0.000633336	13	11	18	6	8	13	25	10	24	14	16	14	3	4	0	1	5	0	17	14	33	17	9	0.284	0.24	0.358	0.124	0.184	0.261	0.452	0.251	0.573	0.32	0.313	0.295	0.102	0.107	0	0.028	0.147	0	0.572	0.525
Ccnt2	ENSMUSG00000026349	0	0.208459	0.0103426	6.334	0.000638364	3195	3186	4099	3183	3544	3504	4007	3326	3294	3851	3867	3998	2149	3128	2537	2973	2797	3060	2637	2576	3933	4313	3786	69.725	69.612	81.534	65.861	81.644	70.456	72.368	83.395	78.637	88.035	75.685	84.163	72.819	83.443	82.954	83.269	82.47	88.401	88.772	96.646
Ryr1	ENSMUSG00000030592	0	-0.311455	0.0103426	10.8446	0.000637796	77717	76760	87975	100709	74562	99309	147411	93514	86627	93132	110797	130998	48383	54934	45524	49108	50450	46163	50167	41845	89419	98093	86323	1696.03	1677.15	1749.92	2083.82	1717.7	1996.85	2662.29	2344.74	2068.03	2129.04	2168.53	2757.67	1639.47	1465.43	1488.53	1375.43	1487.52	1333.61	1688.82	1569.94
Upf3a	ENSMUSG00000038398	0	-0.231105	0.0103426	3.48247	0.000637381	483	505	582	564	530	595	629	475	527	540	712	652	270	361	269	354	344	356	318	291	516	573	465	10.541	11.034	11.577	11.67	12.21	11.964	11.36	11.91	12.581	12.345	13.935	13.725	9.149	9.63	8.796	9.915	10.143	10.285	10.705	10.918
Arl4a	ENSMUSG00000047446	0	-0.313949	0.010374	5.27238	0.000640898	1788	2109	2280	2322	1893	2036	2347	1558	1552	1442	2409	1541	842	1235	1084	1541	1325	1127	1135	1064	1575	1831	1718	39.02	46.08	45.352	48.046	43.609	40.939	42.388	39.065	37.051	32.965	47.149	32.44	28.531	32.945	35.444	43.161	39.068	32.558	38.209	39.919
Ecpas	ENSMUSG00000050812	0	0.148792	0.0103971	9.0141	0.000642918	21069	20468	24407	23067	22002	24787	30059	21387	20726	20218	27449	25466	15932	19649	16263	17435	17604	18558	16769	14546	26212	26979	23621	459.793	447.212	485.482	477.291	506.865	498.402	542.876	536.251	494.789	462.192	537.234	536.091	539.858	524.16	531.762	488.325	519.055	536.127	564.511	545.736
Aff1	ENSMUSG00000029313	0	-0.342885	0.0105093	5.39214	0.000650454	1910	1981	2329	2230	2124	2357	2704	1713	2100	1813	2361	2071	1320	1318	938	1553	1166	1081	1489	1103	1478	2027	1837	41.682	43.283	46.326	46.142	48.931	47.393	48.835	42.951	50.133	41.446	46.21	43.597	44.728	35.159	30.67	43.497	34.38	31.229	50.126	41.382
Eno1	ENSMUSG00000063524	0	0.255037	0.0105241	4.63546	0.000651972	1078	1000	1042	970	881	1130	1345	906	931	1145	1308	1322	760	943	817	878	854	872	791	760	1391	1545	1167	23.525	21.849	20.727	20.071	20.296	22.721	24.291	22.717	22.226	26.175	25.6	27.83	25.753	25.156	26.714	24.591	25.18	25.191	26.628	28.514
Pms2	ENSMUSG00000079109	0	0.34189	0.0105342	3.17344	0.000653202	399	344	405	411	325	434	424	298	335	365	416	400	240	425	369	276	368	377	317	298	486	474	400	8.707	7.516	8.056	8.504	7.487	8.727	7.658	7.472	7.997	8.344	8.142	8.42	8.132	11.337	12.065	7.73	10.85	10.891	10.671	11.18
Adprs	ENSMUSG00000042558	0	-0.280741	0.0105662	2.92173	0.00065579	322	357	339	390	392	429	454	337	366	336	435	368	167	233	185	240	237	222	227	241	346	386	365	7.027	7.8	6.743	8.07	9.031	8.626	8.199	8.45	8.737	7.681	8.514	7.747	5.659	6.216	6.049	6.722	6.988	6.413	7.642	9.042
Gm34804	ENSMUSG00000117508	0	1.14291	0.0105841	-1.11181	0.000657501	9	15	24	13	19	14	9	9	8	20	9	25	26	21	21	25	37	19	20	13	30	60	37	0.196	0.328	0.477	0.269	0.438	0.282	0.163	0.226	0.191	0.457	0.176	0.526	0.881	0.56	0.687	0.7	1.091	0.549	0.673	0.488
Ddit4l	ENSMUSG00000046818	0	-0.520754	0.0105879	7.80419	0.000658344	7832	11745	11651	14100	9405	15169	13782	13600	10654	12314	16546	15320	3683	7670	5414	6417	4579	6107	4782	4584	10703	11506	12409	170.919	256.62	231.751	291.75	216.665	305.009	248.908	341.002	254.341	281.503	323.839	322.505	124.799	204.606	177.025	179.729	135.012	176.427	160.981	171.982
Brinp2	ENSMUSG00000004031	0	-1.35537	0.0105884	-1.20936	0.000658976	41	29	25	24	24	56	35	20	34	17	19	25	9	13	4	13	15	4	13	12	12	21	8	0.895	0.634	0.497	0.497	0.553	1.126	0.632	0.501	0.812	0.389	0.372	0.526	0.305	0.347	0.131	0.364	0.442	0.116	0.438	0.45
Nqo1	ENSMUSG00000003849	0	-0.238131	0.0108025	5.14372	0.000672918	1734	1789	1939	1879	1820	2376	1859	1676	1531	1804	1833	1859	840	1381	1117	1074	1173	1201	757	861	1386	1416	1297	37.841	39.088	38.569	38.879	41.928	47.775	33.574	42.024	36.549	41.24	35.876	39.134	28.464	36.84	36.523	30.081	34.586	34.696	25.484	32.303
Ppp2r5c	ENSMUSG00000017843	0	0.160435	0.010804	6.47089	0.00067363	3809	3617	4194	4046	3753	4313	4778	3754	3259	3219	4714	4122	2648	3485	2865	3286	3006	3312	2687	2561	4673	4820	3902	83.124	79.029	83.423	83.718	86.459	86.723	86.292	94.127	77.802	73.588	92.263	86.773	89.728	92.966	93.679	92.035	88.632	95.681	90.455	96.083
Gm9816	ENSMUSG00000085783	0	0.244107	0.0108327	4.20301	0.000676038	691	773	807	757	712	886	1100	744	631	756	960	878	592	705	686	687	614	589	625	583	891	1022	888	15.08	16.89	16.052	15.663	16.403	17.815	19.866	18.655	15.064	17.282	18.789	18.483	20.06	18.807	22.431	19.242	18.104	17.016	21.04	21.873
Rap2a	ENSMUSG00000051615	0	-0.374924	0.0108389	2.89917	0.000677243	303	342	383	388	377	463	436	381	290	295	397	426	180	231	180	202	283	167	234	215	381	380	387	6.612	7.472	7.618	8.028	8.685	9.31	7.874	9.553	6.923	6.744	7.77	8.968	6.099	6.162	5.886	5.658	8.344	4.825	7.877	8.066
Rbm24	ENSMUSG00000038132	0	-0.168753	0.0108389	7.19814	0.000677663	7103	7183	8659	7226	7518	8345	7843	5951	6306	6320	7720	7594	4038	5228	4767	4646	4768	5069	4235	3554	5793	6554	5573	155.01	156.944	172.237	149.517	173.194	167.796	141.647	149.214	150.542	144.478	151.096	159.863	136.828	139.463	155.87	130.127	140.585	146.44	142.567	133.339
Cdc42	ENSMUSG00000006699	0	0.154898	0.0108839	7.66299	0.00068172	8256	8860	9382	8784	8298	9639	10863	8463	8106	9508	10407	9287	5664	7335	7059	7037	7056	7390	6408	5686	10071	10596	9415	180.172	193.585	186.618	181.754	191.163	193.815	196.19	212.199	193.513	217.357	203.687	195.503	191.926	195.67	230.813	197.094	208.047	213.491	215.719	213.327
P4hb	ENSMUSG00000025130	0	-0.120255	0.0108839	7.49131	0.000681372	7927	8179	8634	8924	8261	9474	10302	7806	7216	7911	10170	9005	4755	6019	5120	5842	5697	5815	5649	5214	8564	9221	7767	172.992	178.705	171.74	184.651	190.31	190.498	186.058	195.725	172.266	180.849	199.048	189.566	161.124	160.564	167.412	163.625	167.976	167.991	190.168	195.618
Arhgef7	ENSMUSG00000031511	0	0.234925	0.0108958	4.80135	0.000683087	968	1165	1296	1153	1033	1454	1603	1216	1054	1056	1314	1367	881	1031	871	1040	978	1041	944	769	1576	1590	1319	21.125	25.454	25.779	23.857	23.797	29.236	28.951	30.49	25.162	24.141	25.718	28.777	29.853	27.503	28.48	29.129	28.836	30.074	31.779	28.851
Tmem266	ENSMUSG00000032313	0	0.849155	0.0109598	1.44283	0.000688351	79	99	88	62	70	119	143	107	71	103	165	123	69	94	111	156	71	159	159	81	321	163	145	1.724	2.163	1.75	1.283	1.613	2.393	2.583	2.683	1.695	2.355	3.229	2.589	2.338	2.508	3.629	4.369	2.093	4.593	5.353	3.039
Cyb5d1	ENSMUSG00000044795	0	0.29523	0.0109598	3.51717	0.000688225	433	465	484	430	488	523	631	412	480	530	712	544	354	426	402	452	379	412	297	328	620	649	546	9.449	10.16	9.627	8.897	11.242	10.516	11.396	10.33	11.459	12.116	13.935	11.452	11.995	11.364	13.144	12.66	11.175	11.902	9.998	12.306
Tox4	ENSMUSG00000016831	0	0.196686	0.0109665	6.19022	0.000689398	3546	3062	3546	3204	3191	3673	3734	2786	2802	2722	3518	3334	2652	3005	2451	2643	2738	2806	2061	1905	3456	3715	3064	77.385	66.903	70.534	66.296	73.512	73.855	67.437	69.855	66.892	62.226	68.855	70.185	89.863	80.162	80.142	74.026	80.73	81.063	69.381	71.472
Lyar	ENSMUSG00000067367	0	-0.24377	0.0109899	3.69486	0.000691495	574	589	771	621	582	772	808	631	587	636	923	698	274	447	348	424	404	401	342	297	539	577	518	12.527	12.869	15.336	12.849	13.408	15.523	14.593	15.822	14.013	14.539	18.065	14.694	9.285	11.924	11.379	11.876	11.912	11.585	11.513	11.143
Kidins220	ENSMUSG00000036333	0	0.152944	0.0110132	6.61344	0.000693589	4257	3841	4310	4203	4158	5017	5189	4233	3763	4123	5189	4784	2897	3789	2973	3397	3654	3381	2975	2885	4944	5190	4457	92.901	83.923	85.731	86.966	95.789	100.879	93.715	106.137	89.834	94.254	101.559	100.709	98.165	101.076	97.21	95.144	107.738	97.675	100.15	108.239
Mtfr1	ENSMUSG00000027601	0	0.185212	0.0110977	5.25022	0.000699548	1606	1798	1973	1686	1639	1823	1899	1542	1405	1343	1818	1595	1089	1659	1250	1616	1397	1421	1189	1172	1836	1840	1625	35.048	39.285	39.245	34.886	37.758	36.656	34.297	38.664	33.541	30.702	35.582	33.577	36.901	44.256	40.872	45.261	41.191	41.052	40.026	43.971
Gm42992	ENSMUSG00000106320	0	-0.565727	0.0111785	1.20854	0.000705793	101	118	148	135	144	141	135	126	99	105	112	136	60	85	42	55	91	52	64	69	83	88	100	2.204	2.578	2.944	2.793	3.317	2.835	2.438	3.159	2.363	2.4	2.192	2.863	2.033	2.267	1.373	1.54	2.683	1.502	2.154	2.589
Obscn	ENSMUSG00000061462	0	-0.292531	0.0111785	10.058	0.000705919	48845	48393	50608	61429	50197	57153	76048	48390	44023	48469	60584	71185	30385	33470	28492	30488	33271	27568	28867	25362	47603	55134	44756	1065.95	1057.35	1006.65	1271.06	1156.4	1149.2	1373.45	1213.32	1050.95	1108.02	1185.75	1498.53	1029.6	892.851	931.621	853.917	980.997	796.419	971.777	951.529
Lman2l	ENSMUSG00000001143	0	0.297875	0.0112231	3.16557	0.000710657	363	356	406	309	294	373	498	328	353	341	470	408	222	364	273	324	307	314	386	322	572	604	462	7.922	7.778	8.076	6.394	6.773	7.5	8.994	8.224	8.427	7.795	9.199	8.589	7.523	9.71	8.926	9.075	9.052	9.071	12.994	12.081
1700096K18Rik	ENSMUSG00000101856	0	-0.498369	0.0112231	1.35139	0.00070945	122	145	144	142	115	183	169	105	126	110	180	137	71	87	68	80	61	61	56	48	107	135	103	2.662	3.168	2.864	2.938	2.649	3.68	3.052	2.633	3.008	2.515	3.523	2.884	2.406	2.321	2.223	2.241	1.799	1.762	1.885	1.801
Dusp3	ENSMUSG00000003518	0	0.186787	0.0112231	6.9342	0.000710035	5044	4960	5365	4982	5500	6543	6354	4562	4535	5011	6690	5847	3759	4614	4145	4256	4400	4420	4108	3448	6064	6864	5374	110.076	108.373	106.716	103.085	126.705	131.563	114.755	114.386	108.263	114.554	130.937	123.087	127.374	123.084	135.532	119.203	129.734	127.69	138.292	129.362
Mto1	ENSMUSG00000032342	0	0.217282	0.0112305	4.59032	0.000711768	1036	1042	1216	970	1061	1179	1181	917	923	867	1169	1027	839	1029	855	849	799	917	768	727	1140	1253	1128	22.609	22.767	24.188	20.071	24.442	23.707	21.329	22.993	22.035	19.82	22.88	21.62	28.43	27.45	27.956	23.779	23.559	26.491	25.854	27.276
Fbxo30	ENSMUSG00000047648	0	-0.230117	0.0112342	5.20303	0.000713781	1575	2067	2219	1947	1990	2163	1954	1690	1270	1347	1937	1778	910	1336	1087	1419	1226	1180	1082	952	1601	1700	1340	34.372	45.163	44.138	40.286	45.844	43.492	35.29	42.375	30.319	30.793	37.911	37.429	30.836	35.639	35.542	39.744	36.149	34.089	36.424	35.717
Col7a1	ENSMUSG00000025650	0	-0.438678	0.0112342	3.40648	0.000712879	520	592	660	756	812	669	643	369	364	338	527	549	318	479	335	318	320	295	304	210	340	457	400	11.348	12.935	13.128	15.643	18.706	13.452	11.613	9.252	8.69	7.727	10.314	11.557	10.775	12.778	10.954	8.907	9.435	8.522	10.234	7.879
Pcdhga8	ENSMUSG00000103897	0	-0.587476	0.0112342	1.39863	0.000713921	155	132	144	146	134	126	174	125	111	114	145	133	65	86	56	59	89	49	82	61	150	125	169	3.383	2.884	2.864	3.021	3.087	2.534	3.143	3.134	2.65	2.606	2.838	2.8	2.203	2.294	1.831	1.652	2.624	1.416	2.76	2.289
Rnf121	ENSMUSG00000070426	0	0.190055	0.0112812	4.48316	0.000717554	920	881	1091	981	979	1073	1161	892	933	868	1163	1029	629	780	793	848	805	872	681	688	1070	1153	1012	20.077	19.249	21.701	20.298	22.553	21.575	20.968	22.366	22.273	19.843	22.762	21.662	21.314	20.807	25.929	23.751	23.735	25.191	22.925	25.812
Ddx50	ENSMUSG00000020076	0	-0.13628	0.0112828	6.09298	0.000718298	2972	3274	3801	3485	3331	3632	3743	2824	2742	2884	3647	3180	1736	2472	2051	2280	2197	2314	2070	1909	3167	3174	2854	64.858	71.535	75.606	72.11	76.737	73.03	67.6	70.808	65.459	65.929	71.379	66.943	58.825	65.943	67.063	63.859	64.779	66.85	69.684	71.622
Ar	ENSMUSG00000046532	0	-0.294987	0.0113317	5.8277	0.000722364	2579	2363	3215	2920	3498	2739	3449	2432	2971	2691	3520	3092	1593	1719	1521	1620	1646	1684	1585	1428	2164	2678	2592	56.282	51.63	63.95	60.419	80.584	55.074	62.29	60.979	70.926	61.517	68.894	65.09	53.979	45.856	49.733	45.373	48.532	48.649	53.357	53.576
Ctsf	ENSMUSG00000083282	0	0.230718	0.0113317	4.46233	0.000722708	934	900	1033	923	851	978	1230	770	820	931	1131	1151	664	839	702	793	813	834	636	692	1208	1190	1064	20.383	19.664	20.548	19.098	19.605	19.665	22.214	19.307	19.576	21.283	22.136	24.23	22.5	22.381	22.954	22.211	23.971	24.094	21.41	25.962
Ice1	ENSMUSG00000034525	0	0.232017	0.0113443	5.91415	0.000724158	2448	2422	2393	2424	2310	3024	3133	2632	1978	2227	3348	2993	1706	2411	1842	2120	2426	1936	2156	1809	3357	3785	3089	53.423	52.919	47.599	50.156	53.216	60.805	56.583	65.994	47.22	50.91	65.527	63.006	57.808	64.316	60.229	59.378	71.531	55.93	72.579	67.87
Dnajc27	ENSMUSG00000020657	0	0.187576	0.0113472	6.4859	0.000724994	3739	3993	4584	4194	4137	4761	4774	3459	3190	2975	4760	3880	2776	3784	3267	3901	3313	3261	2500	2380	4484	4192	3474	81.597	87.244	91.181	86.78	95.305	95.731	86.22	86.73	76.154	68.01	93.163	81.679	94.065	100.943	106.823	109.26	97.684	94.208	84.16	89.293
Pkdcc	ENSMUSG00000024247	0	-0.361698	0.0113602	6.06242	0.000726473	4004	4163	3811	4658	4936	4973	3803	2767	1722	2046	3319	3244	2130	2682	2324	2635	2219	2397	1334	1088	2625	2616	1997	87.38	90.959	75.805	96.381	113.712	99.994	68.684	69.379	41.109	46.772	64.96	68.29	72.175	71.545	75.989	73.802	65.427	69.248	44.908	40.819
Paip1	ENSMUSG00000025451	0	-0.15055	0.0113666	6.52548	0.000728179	4111	4249	4934	4676	4576	4926	5246	4137	4114	4219	5329	4341	2127	3126	2833	3250	2855	3112	2616	2344	4055	4329	3729	89.715	92.838	98.143	96.753	105.418	99.049	94.745	103.73	98.213	96.448	104.3	91.383	72.074	83.39	92.632	91.027	84.18	89.903	88.065	87.942
Crem	ENSMUSG00000063889	0	0.334358	0.0113666	3.85495	0.000727984	419	589	542	545	504	647	699	752	523	551	844	669	349	526	465	447	604	486	562	576	928	937	858	9.144	12.869	10.781	11.277	11.611	13.009	12.624	18.855	12.485	12.596	16.519	14.083	11.826	14.032	15.204	12.52	17.809	14.04	18.919	21.61
Rack1	ENSMUSG00000020372	0	-0.157338	0.0114196	8.43752	0.000732224	14830	17427	17956	17011	15704	18093	20415	16053	15907	14985	21003	17701	8092	12066	10108	12187	10502	10852	9366	9563	16525	15702	14452	323.638	380.768	357.165	351.983	361.777	363.803	368.702	402.508	379.745	342.563	411.072	372.628	274.199	321.874	330.508	341.337	309.652	313.506	315.297	358.784
Copb2	ENSMUSG00000032458	0	-0.144335	0.0114231	6.74505	0.000733102	5017	4973	5469	5411	5263	5741	6102	4566	4392	4593	6017	4933	2734	3606	3162	3565	3580	3587	3218	3172	4765	5166	4293	109.487	108.657	108.784	111.962	121.245	115.437	110.204	114.486	104.85	104.998	117.765	103.846	92.642	96.194	103.39	99.85	105.556	103.626	108.331	119.007
Dnajc7	ENSMUSG00000014195	0	0.157359	0.0114572	5.7393	0.000736598	2272	2196	2798	2438	2263	2583	2669	2070	1994	2249	2692	2322	1576	2030	1779	1973	2016	2007	1730	1507	2664	2596	2462	49.582	47.981	55.655	50.446	52.133	51.937	48.203	51.903	47.602	51.413	52.688	48.881	53.403	54.153	58.169	55.26	59.442	57.981	58.239	56.54
Abra	ENSMUSG00000042895	0	0.406563	0.0114572	8.10693	0.00073615	8290	10739	10748	9211	7543	9732	11172	14356	13517	12331	16580	14287	7256	7911	7501	9231	10564	10892	14043	10998	16999	19582	16006	180.914	234.64	213.79	190.589	173.77	195.685	201.77	359.958	322.689	281.892	324.505	300.759	245.871	211.035	245.265	258.545	311.48	314.662	472.743	412.622
Foxn2	ENSMUSG00000034998	0	-0.171316	0.0115062	5.20355	0.00074041	1724	1788	2025	1889	1752	2023	2107	1579	1415	1585	2154	1900	902	1298	1083	1348	1268	1125	1161	871	1529	1684	1494	37.623	39.067	40.279	39.086	40.361	40.677	38.053	39.591	33.78	36.234	42.158	39.997	30.564	34.626	35.412	37.755	37.387	32.5	39.084	32.678
Sdhb	ENSMUSG00000009863	0	0.215904	0.0115319	8.78412	0.000742718	17842	20911	19936	19991	16409	19095	23936	18218	19078	19012	23360	19594	11544	18387	14405	18073	15311	16361	13622	13272	22917	20834	18685	389.369	456.891	396.549	413.644	378.018	383.951	432.292	456.793	455.446	434.622	457.204	412.478	391.17	490.494	471.009	506.194	451.446	472.657	458.57	497.938
Gm45716	ENSMUSG00000110344	0	-0.620298	0.0115565	1.65134	0.000744966	148	199	234	196	151	217	199	229	134	191	274	175	49	112	108	75	74	101	45	59	98	110	119	3.23	4.348	4.655	4.056	3.479	4.363	3.594	5.742	3.199	4.366	5.363	3.684	1.66	2.988	3.531	2.101	2.182	2.918	1.515	2.214
Galnt1	ENSMUSG00000000420	0	-0.155336	0.0115817	6.82756	0.000747248	5227	5930	6587	6173	5850	6636	6130	4585	4590	4251	6279	5154	2942	4157	3902	4114	3787	3963	3110	2716	4670	4930	4291	114.07	129.566	131.023	127.729	134.768	133.433	110.71	114.963	109.576	97.18	122.893	108.498	99.69	110.893	127.586	115.226	111.66	114.488	104.695	101.899
Ube2r2	ENSMUSG00000036241	0	-0.188452	0.011704	6.5239	0.00075581	4222	4391	5083	4968	4612	5727	5144	4309	3766	4013	5560	4769	2104	3159	2775	3301	2950	3464	2160	2109	4015	3959	3406	92.137	95.94	101.106	102.795	106.248	115.155	92.902	108.043	89.905	91.739	108.821	100.393	71.294	84.27	90.736	92.455	86.981	100.072	72.714	79.125
Snhg8	ENSMUSG00000104960	0	-0.36707	0.0117432	3.844	0.000759008	678	751	921	870	643	647	876	684	794	663	783	690	286	506	398	431	415	418	359	360	708	646	627	14.796	16.409	18.32	18.002	14.813	13.009	15.821	17.15	18.955	15.156	15.325	14.525	9.691	13.498	13.014	12.072	12.236	12.076	12.085	13.506
Auh	ENSMUSG00000021460	0	0.21255	0.0117487	5.32059	0.000760524	1730	1769	1844	1817	1478	1993	2250	1607	1507	1438	2126	1856	1191	1611	1317	1535	1416	1608	1183	1229	2078	1919	1637	37.754	38.651	36.679	37.596	34.049	40.074	40.636	40.293	35.976	32.873	41.61	39.071	40.357	42.975	43.063	42.993	41.751	46.454	39.824	46.11
Sun2	ENSMUSG00000042524	0	-0.227251	0.0117487	6.94215	0.000760707	6121	6189	6341	6510	5694	7068	8295	5509	5212	4982	7984	6907	3603	4525	3343	4223	3976	3421	3134	2923	4584	5226	4690	133.58	135.225	126.129	134.702	131.174	142.119	149.811	138.131	124.425	113.891	156.263	145.401	122.088	120.71	109.308	118.279	117.233	98.83	105.503	109.665
Ntn1	ENSMUSG00000020902	0	-0.508584	0.0117499	4.23818	0.000761455	940	946	1012	1004	1275	955	972	978	751	837	1102	932	486	614	356	537	631	445	650	393	722	1394	894	20.514	20.669	20.13	20.774	29.372	19.203	17.555	24.522	17.929	19.134	21.568	19.62	16.468	16.379	11.64	15.04	18.605	12.856	21.882	14.745
Thap12	ENSMUSG00000030753	0	-0.159218	0.0117514	8.02579	0.000762222	11859	12693	15114	13441	12806	14840	13881	11326	11057	10085	15195	12817	6442	9025	8437	9551	8305	8834	6845	6549	11312	11510	10624	258.801	277.333	300.634	278.115	295.015	298.394	250.696	283.985	263.962	230.547	297.398	269.814	218.288	240.752	275.87	267.507	244.873	255.208	230.43	245.705
Gstz1	ENSMUSG00000021033	0	0.203911	0.0117728	5.03781	0.000764286	1193	1446	1535	1579	1385	1648	1588	1345	1254	1292	1762	1349	905	1264	1108	1425	1252	1187	935	1009	1612	1775	1514	26.035	31.594	30.533	32.672	31.907	33.137	28.68	33.724	29.937	29.536	34.486	28.398	30.666	33.719	36.229	39.912	36.915	34.292	31.476	37.856
Wwtr1	ENSMUSG00000027803	0	-0.301498	0.0118324	5.54883	0.00076883	1932	2476	2483	2659	2373	2901	2453	2251	1661	1870	3000	2415	1102	1563	1232	1483	1687	1408	1571	1032	1879	2539	1908	42.162	54.099	49.39	55.019	54.667	58.332	44.302	56.441	39.653	42.749	58.716	50.839	37.341	41.695	40.283	41.536	49.741	40.676	52.886	38.718
Armh4	ENSMUSG00000036242	0	0.488178	0.011856	2.67398	0.000771715	245	266	286	222	352	254	224	152	197	218	285	180	190	252	227	282	323	297	340	296	374	375	310	5.347	5.812	5.689	4.594	8.109	5.107	4.046	3.811	4.703	4.984	5.578	3.789	6.438	6.722	7.422	7.898	9.524	8.58	11.446	11.105
Grb2	ENSMUSG00000059923	0	0.21287	0.011856	4.95504	0.000771298	1185	1274	1371	1237	1389	1577	1661	1324	1097	1245	1801	1412	869	1191	980	1155	1073	1198	924	896	1796	1771	1354	25.86	27.836	27.271	25.595	31.999	31.709	29.998	33.198	26.189	28.461	35.249	29.724	29.446	31.771	32.044	32.35	31.637	34.609	31.105	33.616
Ndufaf1	ENSMUSG00000027305	0	0.227073	0.0118796	5.38154	0.000773929	1687	1854	1998	1782	1548	2179	2185	1719	1899	1800	2308	1798	1112	1824	1337	1638	1504	1651	1238	1161	2113	1884	1638	36.816	40.509	39.742	36.872	35.662	43.814	39.462	43.102	45.335	41.149	45.172	37.85	37.68	48.657	43.717	45.878	44.346	47.696	41.676	43.558
Poll	ENSMUSG00000025218	0	0.28831	0.0118821	3.71763	0.000774772	571	571	564	458	553	635	709	502	520	596	697	677	481	500	430	458	487	515	416	338	675	655	541	12.461	12.476	11.219	9.477	12.74	12.768	12.805	12.587	12.414	13.625	13.642	14.252	16.299	13.338	14.06	12.828	14.359	14.878	14.004	12.681
Exd2	ENSMUSG00000032705	0	0.297059	0.0119063	5.71576	0.000777032	2205	2007	2329	2007	2586	2995	2516	2078	1635	2272	2603	2470	1651	2211	1964	1825	1936	2245	1359	1540	2837	2782	2272	48.12	43.852	46.326	41.528	59.574	60.222	45.44	52.103	39.032	51.939	50.946	51.997	55.944	58.981	64.218	51.115	57.083	64.856	45.749	57.778
Tcap	ENSMUSG00000007877	0	0.309136	0.0119183	10.8566	0.000778496	92252	78908	91795	86134	74622	87547	95573	58979	71901	83608	70889	83218	57143	87613	70338	82205	66954	80775	46897	52453	93292	81596	76469	2013.23	1724.09	1825.9	1782.24	1719.08	1760.34	1726.08	1478.82	1716.48	1911.31	1387.44	1751.84	1936.3	2337.18	2299.89	2302.42	1974.14	2333.53	1578.74	1967.93
Fosl2	ENSMUSG00000029135	0	-0.455152	0.0119476	3.88481	0.000781087	696	786	660	770	755	968	874	764	621	597	1126	639	329	404	371	508	481	323	557	366	562	764	718	15.189	17.174	13.128	15.932	17.393	19.464	15.785	19.156	14.825	13.648	22.038	13.452	11.148	10.777	12.131	14.228	14.182	9.331	18.751	13.732
Usp20	ENSMUSG00000026854	0	0.296948	0.0121108	3.522	0.000792454	490	462	475	491	426	558	659	435	435	433	552	531	395	492	416	401	502	344	385	321	604	598	546	10.693	10.094	9.448	10.16	9.814	11.22	11.902	10.907	10.385	9.899	10.804	11.178	13.385	13.125	13.602	11.231	14.801	9.938	12.961	12.043
Epb41l5	ENSMUSG00000026383	0	0.33324	0.0121193	3.04993	0.0007937	362	328	373	351	315	374	445	310	341	296	458	334	266	422	238	342	288	320	269	235	446	381	410	7.9	7.167	7.419	7.263	7.257	7.52	8.037	7.773	8.141	6.767	8.964	7.031	9.013	11.257	7.782	9.579	8.492	9.245	9.056	8.817
Crybb1	ENSMUSG00000029343	0	1.28381	0.0121627	-0.848972	0.000797652	30	19	38	9	35	12	16	8	14	12	14	19	22	43	24	64	27	37	34	24	42	30	12	0.655	0.415	0.756	0.186	0.806	0.241	0.289	0.201	0.334	0.274	0.274	0.4	0.745	1.147	0.785	1.793	0.796	1.069	1.145	0.9
Rap1b	ENSMUSG00000052681	0	-0.23546	0.0121627	5.16044	0.000798161	1627	1721	1849	1831	1818	1803	1994	1611	1514	1775	2171	1555	803	1072	905	1285	1130	1202	1136	993	1579	1686	1646	35.506	37.603	36.779	37.886	41.882	36.254	36.012	40.394	36.143	40.577	42.491	32.735	27.21	28.597	29.591	35.991	33.318	34.725	38.242	37.255
Rhbdf2	ENSMUSG00000020806	0	-0.438393	0.0121627	3.20548	0.000798621	431	508	459	572	376	540	572	446	436	416	595	551	235	240	280	258	321	212	304	202	300	440	435	9.406	11.099	9.13	11.836	8.662	10.858	10.331	11.183	10.409	9.51	11.645	11.599	7.963	6.402	9.155	7.226	9.465	6.125	10.234	7.579
Mark4	ENSMUSG00000030397	0	-0.417693	0.0121725	2.45435	0.000799965	229	256	331	291	327	340	382	230	231	203	290	295	158	174	127	165	174	139	137	140	224	311	259	4.998	5.593	6.584	6.021	7.533	6.837	6.899	5.767	5.515	4.641	5.676	6.21	5.354	4.642	4.153	4.621	5.13	4.016	4.612	5.253
Tent5b	ENSMUSG00000046694	0	-1.62567	0.0121969	-0.85153	0.000802268	37	56	46	58	37	26	63	16	28	22	28	36	22	3	3	21	21	14	20	17	12	19	22	0.807	1.224	0.915	1.2	0.852	0.523	1.138	0.401	0.668	0.503	0.548	0.758	0.745	0.08	0.098	0.588	0.619	0.404	0.673	0.638
Xylt1	ENSMUSG00000030657	0	-0.571796	0.0121969	2.18673	0.000803653	190	225	219	283	234	215	294	231	194	218	357	326	124	121	91	125	134	80	186	89	195	254	221	4.146	4.916	4.356	5.856	5.391	4.323	5.31	5.792	4.631	4.984	6.987	6.863	4.202	3.228	2.975	3.501	3.951	2.311	6.261	3.339
Sec24a	ENSMUSG00000036391	0	-0.337364	0.0121969	4.83373	0.000803474	1138	1444	1596	1645	1271	1504	1904	1215	1419	1147	1810	1480	751	791	681	964	902	796	1012	760	1084	1289	1327	24.835	31.55	31.746	34.038	29.28	30.242	34.387	30.465	33.876	26.221	35.425	31.156	25.448	21.101	22.267	27	26.596	22.996	34.068	28.514
Rps2	ENSMUSG00000044533	0	-0.269279	0.0122712	6.83511	0.000809253	4939	5535	5739	5778	5278	5962	7398	5066	6926	7193	7698	6448	2318	3442	3040	4106	3173	3430	2950	2752	5389	4709	4079	107.785	120.936	114.155	119.556	121.59	119.88	133.61	127.023	165.343	164.435	150.666	135.738	78.546	91.819	99.401	115.002	93.556	99.09	99.309	103.249
Kdelr2	ENSMUSG00000079111	0	-0.238635	0.0122855	4.79172	0.000810897	1299	1283	1566	1307	1363	1496	1536	1133	1093	1279	1665	1366	696	795	801	976	784	900	916	792	1209	1504	1097	28.348	28.033	31.149	27.044	31.4	30.081	27.741	28.408	26.093	29.238	32.587	28.756	23.584	21.208	26.191	27.336	23.116	26	30.836	29.714
4930579G18Rik	ENSMUSG00000040840	0	0.505194	0.0123864	1.24804	0.000818265	95	77	93	74	101	106	140	105	95	112	102	129	54	94	68	117	113	95	77	61	149	123	107	2.073	1.682	1.85	1.531	2.327	2.131	2.528	2.633	2.268	2.56	1.996	2.716	1.83	2.508	2.223	3.277	3.332	2.744	2.592	2.289
Itgb1bp2	ENSMUSG00000031312	0	0.21001	0.0124	7.22898	0.000819867	5650	6630	6923	6075	5439	7072	7820	6065	7044	7072	9539	7153	3994	5770	5009	5582	5073	5263	4426	4387	7670	7595	6761	123.301	144.861	137.706	125.701	125.299	142.2	141.232	152.072	168.16	161.669	186.698	150.58	135.337	153.921	163.782	156.342	149.578	152.044	148.997	164.591
Relb	ENSMUSG00000002983	0	-0.453792	0.0124279	2.29806	0.000822623	241	232	315	320	271	324	262	239	142	202	284	275	131	176	129	117	184	142	175	108	219	200	168	5.259	5.069	6.266	6.621	6.243	6.515	4.732	5.993	3.39	4.618	5.558	5.789	4.439	4.695	4.218	3.277	5.425	4.102	5.891	4.052
Esd	ENSMUSG00000021996	0	0.201588	0.0124279	5.55487	0.000823387	1842	1952	2322	2065	2030	2217	2422	1908	1774	2061	2485	2047	1264	1669	1729	1901	1539	1897	1475	1383	2396	2396	2076	40.198	42.65	46.187	42.728	46.766	44.578	43.742	47.841	42.35	47.115	48.637	43.092	42.831	44.522	56.534	53.244	45.377	54.803	49.654	51.887
Dlg1	ENSMUSG00000022770	0	-0.149409	0.0124279	6.50793	0.000823847	4075	4308	5098	4971	4752	5035	5054	4019	3882	3715	5025	4418	2350	3470	2669	3241	2984	3112	2340	2215	3666	4366	3473	88.929	94.127	101.405	102.857	109.473	101.241	91.277	100.771	92.674	84.926	98.35	93.004	79.63	92.566	87.27	90.775	87.983	89.903	78.774	83.102
Mpv17	ENSMUSG00000107283	0	0.221534	0.0124461	4.30434	0.000826699	813	802	848	746	724	930	1037	858	809	930	1108	950	555	682	619	712	689	725	636	605	933	1139	1072	17.742	17.523	16.868	15.436	16.679	18.7	18.729	21.513	19.313	21.26	21.686	19.999	18.806	18.193	20.24	19.942	20.315	20.945	21.41	22.698
Zfp467	ENSMUSG00000068551	0	-0.310035	0.0124461	3.56888	0.000827179	497	552	591	591	595	733	891	604	583	622	795	715	244	374	314	375	354	336	250	235	595	521	530	10.846	12.061	11.756	12.229	13.707	14.739	16.092	15.145	13.918	14.219	15.56	15.052	8.268	9.977	10.267	10.503	10.438	9.707	8.416	8.817
Pcnx	ENSMUSG00000021140	0	-0.257865	0.0124461	5.88932	0.000826394	3376	3018	3401	3497	3744	3564	3121	2111	2071	2101	2495	2696	2067	2406	1671	2135	2089	1841	1719	1405	2216	2685	2223	73.675	65.941	67.65	72.358	86.251	71.663	56.366	52.931	49.441	48.03	48.832	56.754	70.041	64.183	54.638	59.798	61.594	53.185	57.868	52.713
Selenom	ENSMUSG00000075702	0	-0.330775	0.0124563	2.81144	0.000828573	364	355	328	346	395	397	353	306	298	351	432	359	164	209	155	236	255	210	216	166	328	345	292	7.944	7.757	6.524	7.159	9.1	7.983	6.375	7.673	7.114	8.024	8.455	7.557	5.557	5.575	5.068	6.61	7.519	6.067	7.271	6.228
Tmed4	ENSMUSG00000004394	0	0.161761	0.0124874	5.7552	0.000832064	2256	2216	2494	2292	2083	2674	3009	2201	2136	2180	2976	2806	1586	2084	1703	1765	1902	1956	1741	1583	2742	2790	2507	49.233	48.418	49.608	47.425	47.987	53.767	54.344	55.187	50.992	49.836	58.246	59.07	53.742	55.593	55.684	49.435	56.081	56.507	58.609	59.391
Cnrip1	ENSMUSG00000044629	0	0.521003	0.0124874	1.39628	0.000832032	88	69	140	118	118	134	122	92	75	101	102	114	102	112	101	88	138	118	97	78	152	129	124	1.92	1.508	2.785	2.442	2.718	2.694	2.203	2.307	1.79	2.309	1.996	2.4	3.456	2.988	3.302	2.465	4.069	3.409	3.265	2.926
Dynlt3	ENSMUSG00000031176	0	0.18665	0.0125463	6.30192	0.000836706	2959	3235	3623	3413	3519	3867	4008	3332	3463	3389	4046	3289	2011	2910	2606	3123	2769	2959	2507	2535	4106	4081	3505	64.575	70.682	72.065	70.62	81.068	77.755	72.386	83.546	82.672	77.474	79.189	69.238	68.143	77.628	85.21	87.47	81.644	85.483	84.396	95.108
Ogdhl	ENSMUSG00000021913	0	-0.8991	0.0126281	0.0932513	0.000843602	93	83	130	83	87	95	41	39	60	36	43	54	37	47	16	60	45	28	36	18	27	12	15	2.03	1.813	2.586	1.717	2.004	1.91	0.74	0.978	1.432	0.823	0.842	1.137	1.254	1.254	0.523	1.68	1.327	0.809	1.212	0.675
Nme1	ENSMUSG00000037601	0	0.315377	0.0126281	3.46012	0.000843089	473	553	565	464	464	575	417	398	377	394	580	388	372	451	380	557	456	510	368	327	483	503	412	10.322	12.083	11.238	9.601	10.689	11.562	7.531	9.979	9	9.007	11.352	8.168	12.605	12.031	12.425	15.601	13.445	14.734	12.388	12.268
Rpl13a-ps1	ENSMUSG00000062083	0	-0.487383	0.012636	2.28554	0.000844855	261	222	342	277	233	307	287	229	158	184	297	303	88	133	108	204	159	145	145	116	278	209	183	5.696	4.851	6.803	5.732	5.368	6.173	5.183	5.742	3.772	4.206	5.813	6.379	2.982	3.548	3.531	5.714	4.688	4.189	4.881	4.352
Nphp1	ENSMUSG00000027378	0	0.152078	0.0126851	4.9444	0.000848863	1241	1285	1544	1364	1308	1589	1742	1314	1258	1261	1786	1510	860	1140	1038	1190	1134	1121	868	828	1413	1406	1292	27.083	28.076	30.712	28.223	30.133	31.951	31.461	32.947	30.032	28.827	34.956	31.787	29.141	30.411	33.94	33.33	33.436	32.385	29.22	31.065
Akirin1	ENSMUSG00000023075	0	-0.230718	0.0126993	4.9485	0.000851263	1468	1558	1650	1645	1705	1712	1725	1458	1228	1176	1923	1396	773	1005	844	1126	982	1102	896	717	1472	1286	1207	32.036	34.041	32.82	34.038	39.278	34.424	31.154	36.557	29.316	26.884	37.637	29.388	26.193	26.81	27.597	31.537	28.954	31.836	30.163	26.9
Rnf32	ENSMUSG00000029130	0	0.513892	0.0126993	1.93299	0.00085097	179	126	197	136	164	179	192	137	137	151	166	213	125	189	168	121	175	182	82	75	216	203	182	3.906	2.753	3.919	2.814	3.778	3.599	3.468	3.435	3.271	3.452	3.249	4.484	4.236	5.042	5.493	3.389	5.16	5.258	2.76	2.814
Dbt	ENSMUSG00000000340	0	0.274189	0.0127319	5.41821	0.000854175	1719	1819	1615	1759	1457	1882	2890	1647	1871	1904	2248	2053	1189	1753	1361	1574	1302	1557	1366	1331	2474	2299	2081	37.514	39.744	32.124	36.396	33.565	37.842	52.194	41.296	44.666	43.526	43.998	43.218	40.289	46.763	44.501	44.085	38.39	44.981	45.985	49.936
Rad52	ENSMUSG00000030166	0	-0.291072	0.0127422	3.25278	0.000855591	467	467	522	491	497	471	526	390	380	430	441	545	266	293	255	300	284	287	300	258	396	524	448	10.191	10.204	10.383	10.16	11.449	9.471	9.5	9.779	9.072	9.83	8.631	11.473	9.013	7.816	8.338	8.402	8.374	8.291	10.099	9.68
Araf	ENSMUSG00000001127	0	0.154523	0.012747	6.55958	0.000856645	3607	4102	4271	4252	3691	4628	5218	4028	4123	4015	5388	4483	2456	3691	3236	3375	3307	3135	2950	2743	4668	4816	4133	78.716	89.626	84.955	87.98	85.03	93.057	94.239	100.997	98.428	91.785	105.454	94.373	83.222	98.462	105.81	94.528	97.507	90.568	99.309	102.912
Nus1	ENSMUSG00000023068	0	-0.21276	0.0127804	4.87735	0.000859615	1261	1471	1517	1602	1492	1632	1617	1291	1242	1125	1676	1425	701	1001	856	1163	902	857	926	793	1325	1443	1149	27.519	32.14	30.175	33.148	34.372	32.815	29.204	32.37	29.65	25.718	32.803	29.998	23.754	26.703	27.989	32.574	26.596	24.758	31.173	29.752
Lactb	ENSMUSG00000032370	0	0.17172	0.0128004	4.26375	0.000861695	770	825	887	814	742	970	990	794	736	778	927	890	537	765	640	693	649	670	619	575	1071	1083	933	16.804	18.026	17.643	16.843	17.094	19.504	17.88	19.909	17.57	17.785	18.143	18.736	18.196	20.407	20.926	19.41	19.136	19.356	20.838	21.573
Eml5	ENSMUSG00000051166	0	-0.280686	0.012947	3.84117	0.000872298	658	710	890	733	754	803	663	556	670	572	810	684	383	541	395	482	464	378	388	409	668	641	650	14.36	15.513	17.703	15.167	17.37	16.146	11.974	13.941	15.995	13.076	15.853	14.399	12.978	14.432	12.916	13.5	13.681	10.92	13.062	15.345
Mmab	ENSMUSG00000029575	0	0.297435	0.0129497	4.68424	0.000873222	896	1076	961	1117	1025	1310	1430	955	1014	1057	1551	1386	744	984	947	1070	811	935	703	780	1445	1440	1091	19.554	23.51	19.115	23.112	23.613	26.341	25.826	23.945	24.207	24.163	30.356	29.177	25.211	26.249	30.965	29.969	23.912	27.011	23.666	29.264
H4c17	ENSMUSG00000069306	0	-1.08244	0.0130415	-0.286571	0.000880158	44	62	49	76	50	52	49	50	31	26	59	23	8	18	27	28	26	11	24	17	53	61	27	0.96	1.355	0.975	1.573	1.152	1.046	0.885	1.254	0.74	0.594	1.155	0.484	0.271	0.48	0.883	0.784	0.767	0.318	0.808	0.638
Adamts20	ENSMUSG00000022449	0	0.606724	0.0130708	3.23946	0.00088288	320	292	232	286	247	226	436	434	451	523	711	639	228	266	215	337	352	346	596	416	827	695	556	6.983	6.38	4.615	5.918	5.69	4.544	7.874	10.882	10.767	11.956	13.916	13.452	7.726	7.096	7.03	9.439	10.379	9.996	20.064	15.607
Dpm1	ENSMUSG00000078919	0	0.365378	0.0130963	2.52518	0.000885349	264	200	255	235	210	253	317	220	173	256	278	303	206	249	180	222	184	243	206	172	275	300	283	5.761	4.37	5.072	4.863	4.838	5.087	5.725	5.516	4.13	5.852	5.441	6.379	6.98	6.642	5.886	6.218	5.425	7.02	6.935	6.453
Dnmbp	ENSMUSG00000025195	0	-0.255812	0.0131636	3.96953	0.000890654	706	721	766	846	705	917	870	702	622	715	906	991	380	514	429	521	486	427	468	400	671	826	700	15.407	15.753	15.237	17.505	16.241	18.438	15.713	17.602	14.849	16.345	17.732	20.862	12.876	13.712	14.027	14.592	14.33	12.336	15.755	15.007
Zranb3	ENSMUSG00000036086	0	-0.294334	0.0132263	3.4754	0.000896406	519	634	718	555	674	689	673	483	439	476	638	572	321	380	379	387	346	343	248	281	378	371	411	11.326	13.852	14.282	11.484	15.527	13.854	12.155	12.111	10.48	10.882	12.487	12.041	10.877	10.137	12.392	10.839	10.202	9.909	8.349	10.543
Ap1b1	ENSMUSG00000009090	0	-0.238121	0.0132263	5.08569	0.000895666	1517	1842	1734	1812	1542	1958	1854	1621	1287	1260	1916	1899	1011	1140	935	1071	1104	1016	1007	821	1570	1684	1389	33.106	40.246	34.491	37.493	35.523	39.37	33.484	40.644	30.724	28.804	37.5	39.976	34.258	30.411	30.572	29.997	32.551	29.351	33.9	30.802
Maz	ENSMUSG00000030678	0	-0.325451	0.0132802	4.00633	0.000900816	774	812	717	886	806	1045	1075	802	647	615	940	890	393	446	430	541	461	553	472	352	704	759	691	16.891	17.742	14.262	18.333	18.568	21.012	19.415	20.109	15.446	14.059	18.398	18.736	13.317	11.898	14.06	15.152	13.593	15.976	15.889	13.206
Mdfic	ENSMUSG00000041390	0	0.297673	0.0133227	4.10546	0.000904459	620	706	761	677	661	894	770	813	726	643	804	784	405	783	584	594	630	684	583	531	875	1111	855	13.53	15.426	15.137	14.008	15.228	17.976	13.906	20.385	17.332	14.699	15.736	16.504	13.723	20.887	19.095	16.637	18.576	19.76	19.626	19.922
Med12l	ENSMUSG00000056476	0	-0.670504	0.0134264	1.14382	0.000912555	94	132	130	126	122	124	131	92	106	115	167	123	51	75	26	77	68	46	67	54	72	141	101	2.051	2.884	2.586	2.607	2.811	2.493	2.366	2.307	2.531	2.629	3.269	2.589	1.728	2.001	0.85	2.157	2.005	1.329	2.255	2.026
Klhl2	ENSMUSG00000031605	0	-0.363753	0.0134264	2.96236	0.000913035	401	444	464	442	521	540	408	242	244	225	366	319	241	257	200	389	244	240	240	194	318	382	344	8.751	9.701	9.229	9.146	12.002	10.858	7.369	6.068	5.825	5.144	7.163	6.715	8.166	6.856	6.54	10.895	7.194	6.933	8.079	7.278
Gm43019	ENSMUSG00000106049	0	-0.766324	0.0134634	0.853328	0.000917084	112	97	121	118	108	95	148	67	81	79	112	74	40	47	23	80	53	45	66	54	48	97	68	2.444	2.119	2.407	2.442	2.488	1.91	2.673	1.68	1.934	1.806	2.192	1.558	1.355	1.254	0.752	2.241	1.563	1.3	2.222	2.026
Rrad	ENSMUSG00000031880	0	-0.884922	0.0134634	1.09305	0.000917027	106	158	142	137	166	201	74	154	73	104	109	124	55	55	40	74	121	36	56	39	49	104	66	2.313	3.452	2.825	2.835	3.824	4.042	1.336	3.861	1.743	2.377	2.133	2.61	1.864	1.467	1.308	2.073	3.568	1.04	1.885	1.463
Htatip2	ENSMUSG00000039745	0	0.352073	0.0134805	2.3254	0.000919021	190	186	249	247	252	252	225	170	162	197	236	213	149	215	163	259	187	253	132	145	272	232	208	4.146	4.064	4.953	5.111	5.805	5.067	4.064	4.263	3.867	4.504	4.619	4.484	5.049	5.735	5.33	7.254	5.514	7.309	4.444	5.44
Rbfox2	ENSMUSG00000033565	0	0.178965	0.0135729	6.0436	0.000926094	2775	2651	2897	2829	2435	2803	3554	2849	2436	2896	3729	3241	1719	2571	2059	2159	2193	2344	2204	2052	3510	4004	3489	60.559	57.923	57.625	58.536	56.096	56.361	64.186	71.435	58.154	66.204	72.984	68.227	58.249	68.584	67.324	60.47	64.661	67.716	74.195	76.987
Fbp2	ENSMUSG00000021456	0	-0.518953	0.013586	4.96489	0.000927764	1575	1331	1606	1317	1935	1696	2089	1815	1887	2102	1977	1923	530	851	656	773	627	1074	626	791	2363	1365	1314	34.372	29.081	31.945	27.251	44.577	34.102	37.728	45.509	45.048	48.053	38.694	40.482	17.959	22.701	21.45	21.65	18.487	31.027	21.074	29.677
Actr1b	ENSMUSG00000037351	0	0.201574	0.0136031	6.93353	0.000929706	4544	4878	4924	5231	4404	5923	7496	5379	4522	5436	6912	6943	3483	4695	3875	3804	4253	4046	4130	3601	6328	7217	5796	99.165	106.581	97.944	108.237	101.456	119.096	135.38	134.871	107.953	124.269	135.282	146.159	118.022	125.245	126.703	106.544	125.4	116.886	139.032	135.102
Pik3ca	ENSMUSG00000027665	0	0.166711	0.0136099	7.01682	0.000930953	5029	5073	5997	5161	5276	5990	7445	5739	5278	5024	7313	6664	3549	4371	3942	4724	4979	4185	4613	3852	6926	7279	5874	109.749	110.842	119.287	106.789	121.544	120.443	134.459	143.898	126.001	114.851	143.131	140.285	120.258	116.601	128.894	132.311	146.806	120.901	155.292	144.519
Timp2	ENSMUSG00000017466	0	-0.382272	0.0136212	6.36419	0.000934056	3797	3959	4710	3882	5376	4094	4237	3632	3413	3935	4905	3670	1991	2558	1911	2269	2957	2172	3292	2650	2702	4762	3685	82.863	86.501	93.687	80.324	123.848	82.32	76.522	91.068	81.478	89.956	96.001	77.258	67.465	68.238	62.485	63.551	87.187	62.747	110.822	99.422
Cep20	ENSMUSG00000022677	0	0.165362	0.0136212	6.23448	0.000932873	3034	3075	3660	3471	3404	3644	3902	3227	3013	3093	3881	3377	1902	2902	2663	3067	2571	2793	2294	2264	3411	3864	3332	66.212	67.187	72.801	71.82	78.419	73.271	70.471	80.913	71.929	70.707	75.959	71.09	64.45	77.414	87.074	85.901	75.806	80.688	77.225	84.941
Slc25a27	ENSMUSG00000023912	0	0.299577	0.0136212	3.85563	0.000933733	574	496	630	569	559	756	744	540	603	632	739	771	437	611	476	472	482	573	438	407	747	817	820	12.527	10.837	12.531	11.773	12.878	15.201	13.437	13.54	14.395	14.448	14.464	16.231	14.808	16.299	15.564	13.22	14.212	16.554	14.745	15.27
Prdm4	ENSMUSG00000035529	0	-0.208714	0.0137367	4.49768	0.000942763	1128	1072	1228	1243	1138	1262	1312	975	868	850	1344	1147	661	741	701	679	784	752	623	580	932	1002	873	24.617	23.422	24.426	25.72	26.216	25.376	23.695	24.447	20.722	19.431	26.305	24.146	22.398	19.767	22.921	19.018	23.116	21.725	20.973	21.76
Kif1b	ENSMUSG00000063077	0	0.14182	0.0140526	9.69854	0.000965241	36795	34763	39497	37831	36081	40891	42821	33149	28728	31927	40536	37032	26121	32868	26638	28358	31937	29447	27716	24628	41947	45477	36897	802.984	759.547	785.639	782.78	831.206	822.212	773.362	831.168	685.819	729.865	793.373	779.57	885.114	876.792	870.999	794.26	941.664	850.701	933.03	923.991
Cpt2	ENSMUSG00000028607	0	0.272164	0.0140712	5.25286	0.000967325	1789	1948	1786	1690	1363	1998	1927	1419	1283	1578	1688	1560	1265	1819	1258	1576	1565	1556	1076	960	2144	1749	1479	39.042	42.562	35.526	34.969	31.4	40.175	34.802	35.58	30.629	36.074	33.038	32.84	42.865	48.524	41.134	44.141	46.144	44.952	36.222	36.017
Apip	ENSMUSG00000010911	0	0.194343	0.0141235	4.50377	0.000971725	914	964	1008	1000	917	1067	1176	964	1042	1051	1196	1053	638	879	766	897	737	809	644	671	1177	1134	956	19.946	21.063	20.05	20.692	21.125	21.455	21.239	24.171	24.876	24.026	23.408	22.167	21.619	23.448	25.046	25.123	21.73	23.371	21.68	25.175
Tns1	ENSMUSG00000055322	0	-0.338332	0.0141462	6.91767	0.000974099	5635	6161	6887	6797	6646	6169	6745	4680	5284	4831	6401	5472	3893	3801	2608	4417	4075	3248	4278	3501	4144	6283	5429	122.974	134.614	136.99	140.64	153.105	124.043	121.817	117.345	126.144	110.439	125.281	115.192	131.915	101.396	85.275	123.713	120.152	93.832	144.014	131.35
Polr3b	ENSMUSG00000034453	0	0.221477	0.0141507	4.05931	0.000975215	722	683	809	694	685	866	924	584	658	647	860	768	463	725	576	591	616	644	482	510	782	907	728	15.756	14.923	16.092	14.36	15.78	17.413	16.688	14.643	15.708	14.791	16.832	16.167	15.689	19.34	18.834	16.553	18.163	18.605	16.226	19.134
Gm43168	ENSMUSG00000107358	0	0.810605	0.0141902	-0.321178	0.000978749	21	34	40	25	36	38	30	42	32	27	36	41	22	46	59	34	29	44	24	18	26	47	22	0.458	0.743	0.796	0.517	0.829	0.764	0.542	1.053	0.764	0.617	0.705	0.863	0.745	1.227	1.929	0.952	0.855	1.271	0.808	0.675
Gm14121	ENSMUSG00000083325	0	0.270601	0.0142604	3.50863	0.000984405	463	466	556	475	409	522	582	416	468	438	604	525	283	445	418	433	402	458	356	301	731	629	553	10.104	10.182	11.059	9.828	9.422	10.496	10.511	10.431	11.172	10.013	11.822	11.052	9.59	11.871	13.668	12.128	11.853	13.231	11.984	11.293
Bmp8a	ENSMUSG00000032726	0	-1.87981	0.0143291	-3.09617	0.000989962	23	26	39	29	28	11	1	4	6	4	2	0	7	5	11	9	2	1	4	0	0	2	1	0.502	0.568	0.776	0.6	0.645	0.221	0.018	0.1	0.143	0.091	0.039	0	0.237	0.133	0.36	0.252	0.059	0.029	0.135	0
Cactin	ENSMUSG00000034889	0	-0.341971	0.0143462	2.57596	0.000991962	278	289	315	334	313	348	385	259	238	268	328	367	152	193	125	201	173	205	161	125	309	260	250	6.067	6.314	6.266	6.911	7.211	6.997	6.953	6.494	5.682	6.127	6.42	7.726	5.151	5.148	4.087	5.63	5.101	5.922	5.42	4.69
C1qa	ENSMUSG00000036887	0	-0.376967	0.0144575	4.15788	0.00100066	751	1090	962	996	986	1081	980	888	730	898	1220	1008	311	549	398	790	667	547	483	404	697	728	607	16.389	23.816	19.135	20.609	22.715	21.736	17.699	22.265	17.427	20.529	23.878	21.22	10.538	14.645	13.014	22.127	19.667	15.802	16.26	15.157
Gm35549	ENSMUSG00000107504	0	0.950167	0.0144575	-1.0966	0.00100131	17	10	15	24	18	19	23	18	9	8	30	21	16	24	18	25	28	26	12	27	25	19	20	0.371	0.218	0.298	0.497	0.415	0.382	0.415	0.451	0.215	0.183	0.587	0.442	0.542	0.64	0.589	0.7	0.826	0.751	0.404	1.013
Tulp4	ENSMUSG00000034377	0	-0.170275	0.0144869	6.49734	0.00100418	4236	3961	5047	4676	4785	5022	5115	3915	3450	3746	5055	4497	2433	3385	2657	3148	2835	2757	2679	2283	3657	4508	3631	92.443	86.545	100.39	96.753	110.233	100.979	92.379	98.164	82.361	85.635	98.937	94.667	82.443	90.299	86.878	88.17	83.59	79.648	90.186	85.653
Ogfod1	ENSMUSG00000033009	0	0.181526	0.0144942	4.87497	0.00100551	1232	1198	1397	1297	1246	1557	1585	1121	1085	1190	1627	1392	957	1210	963	1023	1048	1092	862	803	1431	1536	1198	26.886	26.175	27.788	26.837	28.704	31.307	28.626	28.108	25.902	27.204	31.844	29.303	32.428	32.278	31.488	28.652	30.9	31.547	29.018	30.127
Rnf13	ENSMUSG00000036503	0	-0.167892	0.0145027	6.04079	0.00100692	2746	3233	3452	3379	3217	3561	3903	3053	2741	3115	3554	3250	1474	2259	1966	2099	2071	2306	1842	1740	2807	3250	2844	59.926	70.639	68.664	69.917	74.111	71.602	70.49	76.55	65.435	71.21	69.559	68.417	49.947	60.261	64.284	58.789	61.064	66.619	62.009	65.281
Vash2	ENSMUSG00000037568	0	-1.09779	0.0145035	-0.214827	0.00100852	71	42	63	53	87	96	52	46	20	26	50	64	9	29	21	23	28	17	20	14	18	64	39	1.549	0.918	1.253	1.097	2.004	1.93	0.939	1.153	0.477	0.594	0.979	1.347	0.305	0.774	0.687	0.644	0.826	0.491	0.673	0.525
Smco1	ENSMUSG00000046345	0	0.257491	0.0145035	6.04169	0.00100864	2857	2740	3139	2595	2598	3335	3569	2486	2769	2815	3472	2888	1933	2303	2315	2720	2243	2934	1850	1944	3469	2974	2943	62.349	59.867	62.438	53.694	59.851	67.058	64.457	62.333	66.104	64.352	67.954	60.796	65.5	61.435	75.695	76.183	66.135	84.761	62.278	72.935
AI597479	ENSMUSG00000010290	0	0.176267	0.0145213	5.24722	0.0010107	1441	1668	1874	1810	1597	2034	1903	1516	1382	1458	1988	1629	1119	1589	1308	1377	1345	1485	1156	1025	1950	2058	1602	31.447	36.445	37.276	37.452	36.79	40.898	34.369	38.012	32.992	33.33	38.909	34.292	37.918	42.388	42.768	38.567	39.657	42.901	38.916	38.456
Ndufa8	ENSMUSG00000026895	0	0.174833	0.0145288	6.76135	0.0010134	5032	5264	5232	5058	4375	5510	5496	4321	4238	4545	5445	4578	3381	4627	3827	4423	3960	4071	2982	2932	5143	4749	4230	109.814	115.015	104.07	104.658	100.788	110.792	99.26	108.343	101.173	103.901	106.57	96.373	114.566	123.431	125.134	123.881	116.761	117.608	100.386	110.003
Insc	ENSMUSG00000048782	0	-0.85473	0.0145288	0.789008	0.00101349	79	75	89	68	146	106	87	88	69	114	102	122	31	59	23	44	31	25	80	51	88	141	91	1.724	1.639	1.77	1.407	3.363	2.131	1.571	2.206	1.647	2.606	1.996	2.568	1.05	1.574	0.752	1.232	0.914	0.722	2.693	1.913
Tef	ENSMUSG00000022389	0	0.263734	0.0145288	8.23558	0.00101371	13384	11385	13892	11921	12840	13746	17974	10977	11544	13493	14623	15777	9532	13760	10158	10672	9382	11053	8410	9137	15356	15648	13946	292.081	248.754	276.327	246.663	295.798	276.396	324.617	275.234	275.588	308.456	286.202	332.125	322.993	367.064	332.142	298.905	276.629	319.313	283.114	342.801
Ifngr2	ENSMUSG00000022965	0	-0.22882	0.0145548	5.90531	0.00101636	2085	2283	2833	2826	2544	3050	5014	3394	3061	3262	4611	4075	1122	1908	1506	1662	1467	1585	1876	1635	3090	2956	2661	45.501	49.882	56.351	58.474	58.607	61.328	90.555	85.1	73.075	74.571	90.247	85.784	38.019	50.898	49.243	46.55	43.255	45.789	63.154	61.342
Rdx	ENSMUSG00000032050	0	0.1515	0.0146137	8.14859	0.00102131	11911	11676	13116	12394	12096	14315	15582	11622	10423	10628	15473	13759	8404	10721	9782	9694	9699	10232	9157	8093	13785	15743	13140	259.936	255.112	260.892	256.451	278.658	287.838	281.416	291.406	248.827	242.961	302.839	289.644	284.771	285.995	319.848	271.513	285.975	295.595	308.261	303.632
Zeb2	ENSMUSG00000026872	0	-0.184123	0.0146842	6.24733	0.00102791	3356	3447	4003	3853	4004	4422	4158	3626	2946	3152	4156	3551	1926	2652	2168	2342	2680	2407	2254	2035	3051	3762	3564	73.239	75.315	79.624	79.724	92.241	88.915	75.095	90.917	70.329	72.056	81.342	74.753	65.263	70.745	70.888	65.595	79.02	69.536	75.879	76.349
Selenof	ENSMUSG00000037072	0	0.198168	0.0146842	6.90336	0.00102786	4323	5252	5876	5041	4881	5619	6077	5078	4753	4822	6939	5489	2985	4183	4096	4884	4239	4574	3623	3361	6379	6652	5750	94.342	114.753	116.88	104.306	112.445	112.984	109.753	127.324	113.468	110.233	135.811	115.55	101.147	111.586	133.929	136.793	124.987	132.139	121.965	126.098
Slc37a1	ENSMUSG00000024036	0	0.928164	0.0148003	0.071969	0.00103688	50	44	24	27	48	43	44	40	33	59	31	39	31	46	53	75	35	64	20	23	87	67	65	1.091	0.961	0.477	0.559	1.106	0.865	0.795	1.003	0.788	1.349	0.607	0.821	1.05	1.227	1.733	2.101	1.032	1.849	0.673	0.863
Runx1t1	ENSMUSG00000006586	0	-0.476211	0.014843	2.21967	0.00104072	204	219	265	259	288	297	214	238	229	193	194	207	125	154	130	115	167	94	148	152	219	245	194	4.452	4.785	5.271	5.359	6.635	5.972	3.865	5.968	5.467	4.412	3.797	4.358	4.236	4.108	4.251	3.221	4.924	2.716	4.982	5.703
Gm14176	ENSMUSG00000062846	0	-0.39386	0.0148795	1.80815	0.00104413	179	184	169	194	150	196	221	138	150	164	195	179	82	112	75	121	96	96	122	86	183	161	176	3.906	4.02	3.362	4.014	3.456	3.941	3.991	3.46	3.581	3.749	3.817	3.768	2.779	2.988	2.452	3.389	2.831	2.773	4.107	3.227
Rtkn2	ENSMUSG00000037846	0	-0.973601	0.0149153	0.115766	0.00104749	66	89	91	71	84	104	49	57	39	53	122	99	27	50	34	33	15	25	13	8	46	39	21	1.44	1.945	1.81	1.469	1.935	2.091	0.885	1.429	0.931	1.212	2.388	2.084	0.915	1.334	1.112	0.924	0.442	0.722	0.438	0.3
Stard7	ENSMUSG00000027367	0	0.237084	0.0149727	7.61709	0.00105238	9132	8856	10207	8830	7656	10004	9872	8190	6158	7345	9233	9514	5932	9941	7286	7464	7240	7418	5200	5135	8905	9665	8814	199.289	193.497	203.028	182.706	176.373	201.155	178.292	205.354	147.009	167.91	180.709	200.281	201.007	265.188	238.235	209.054	213.472	214.3	175.053	192.655
Thnsl2	ENSMUSG00000054474	0	0.309216	0.0149982	3.32603	0.00105503	363	370	446	363	463	497	542	402	383	427	558	497	356	330	366	402	362	357	307	242	553	584	448	7.922	8.084	8.871	7.511	10.666	9.993	9.789	10.08	9.143	9.761	10.921	10.462	12.063	8.803	11.967	11.259	10.674	10.313	10.335	9.079
Ndufa11	ENSMUSG00000002379	0	0.216778	0.015091	6.09712	0.00106242	3184	3249	3017	3095	2906	2951	3789	2485	2650	2748	3135	3106	1993	2969	2302	2882	2422	2553	2088	1976	3435	3423	2868	69.485	70.988	60.011	64.04	66.946	59.337	68.431	62.308	63.263	62.82	61.358	65.385	67.533	79.201	75.27	80.72	71.413	73.754	70.29	74.135
Enoph1	ENSMUSG00000029326	0	-0.301084	0.0151092	3.19445	0.00106456	406	464	493	515	499	597	507	357	307	399	520	448	251	318	294	239	333	264	263	217	378	465	399	8.86	10.138	9.806	10.656	11.496	12.004	9.157	8.951	7.329	9.121	10.177	9.431	8.505	8.483	9.613	6.694	9.819	7.627	8.854	8.141
Kpna3	ENSMUSG00000021929	0	-0.125704	0.0151537	7.58285	0.00106856	8220	9399	10365	9886	9406	11002	10633	7984	7659	8061	10532	9186	4741	6915	5749	6675	6486	6799	5287	4809	9031	8767	7812	179.387	205.362	206.171	204.556	216.688	221.222	192.036	200.188	182.842	184.278	206.133	193.377	160.65	184.466	187.979	186.955	191.24	196.418	177.981	180.424
Nudt4	ENSMUSG00000020029	0	0.212125	0.0152009	8.46026	0.00107358	11339	13478	14835	14685	12208	15719	20474	18606	15117	16316	23096	19701	8783	11724	10236	11235	12628	12406	10973	9933	18973	22024	18673	247.453	294.485	295.084	303.855	281.238	316.068	369.768	466.521	360.886	372.991	452.036	414.73	297.613	312.751	334.693	314.673	372.337	358.4	369.395	372.665
Wdr35	ENSMUSG00000066643	0	0.244472	0.0152009	4.17079	0.00107363	642	743	855	792	683	796	1012	593	740	712	899	791	510	674	588	650	620	713	647	654	945	1073	863	14.01	16.234	17.007	16.388	15.734	16.005	18.277	14.869	17.666	16.277	17.595	16.652	17.281	17.98	19.226	18.205	18.281	20.598	21.781	24.537
Golga5	ENSMUSG00000021192	0	-0.156807	0.0153133	5.31989	0.00108244	1769	1906	2101	2124	2027	2203	2467	1745	1665	1667	2270	1929	1068	1423	1224	1349	1288	1277	1039	940	1806	1897	1594	38.605	41.645	41.791	43.949	46.696	44.297	44.555	43.754	39.748	38.108	44.429	40.608	36.189	37.96	40.022	37.783	37.977	36.892	34.977	35.267
Taf1b	ENSMUSG00000059669	0	0.234722	0.0153325	3.05937	0.00108468	315	356	411	363	377	398	436	329	317	322	438	378	235	361	271	359	273	327	244	254	435	401	347	6.874	7.778	8.175	7.511	8.685	8.003	7.874	8.249	7.568	7.361	8.573	7.957	7.963	9.63	8.861	10.055	8.049	9.447	8.214	9.53
Amhr2	ENSMUSG00000023047	0	-0.423094	0.015349	2.28081	0.00108672	275	286	327	303	329	309	230	184	200	197	312	170	121	202	175	155	134	160	142	97	129	194	194	6.001	6.249	6.504	6.27	7.579	6.213	4.154	4.614	4.775	4.504	6.106	3.579	4.1	5.389	5.722	4.341	3.951	4.622	4.78	3.639
Fam83d	ENSMUSG00000027654	0	-0.899715	0.0153628	2.52841	0.00109029	261	298	294	385	172	438	449	524	250	357	701	565	89	142	150	84	125	104	110	102	351	310	248	5.696	6.511	5.848	7.966	3.962	8.807	8.109	13.139	5.968	8.161	13.72	11.894	3.016	3.788	4.905	2.353	3.686	3.004	3.703	3.827
Mpdz	ENSMUSG00000028402	0	0.194981	0.0153628	6.96667	0.00109032	5442	5100	5478	5372	5488	6017	6603	4751	4442	4974	6506	6006	4491	5117	3685	4248	4661	4439	4095	3684	6287	6811	5586	118.762	111.431	108.963	111.155	126.428	120.986	119.252	119.125	106.043	113.708	127.336	126.434	152.178	136.502	120.491	118.979	137.43	128.239	137.854	138.216
Gm11560	ENSMUSG00000086688	0	-0.270456	0.0153628	3.55407	0.00108972	562	626	659	650	562	683	688	484	498	431	737	652	253	437	381	374	398	340	314	315	519	489	425	12.265	13.678	13.108	13.449	12.947	13.733	12.426	12.136	11.889	9.853	14.425	13.725	8.573	11.657	12.458	10.475	11.735	9.822	10.57	11.818
Pomk	ENSMUSG00000037251	0	0.27712	0.0153941	3.58968	0.00109342	435	516	498	481	493	507	609	457	518	520	644	536	304	398	482	457	458	409	393	367	749	683	623	9.493	11.274	9.906	9.953	11.357	10.194	10.999	11.459	12.366	11.887	12.604	11.283	10.301	10.617	15.76	12.8	13.504	11.816	13.23	13.769
Fads6	ENSMUSG00000044788	0	0.328617	0.0153983	3.66387	0.0010946	659	607	551	666	506	688	591	539	418	461	588	522	389	750	464	544	513	583	276	287	631	503	489	14.381	13.263	10.96	13.781	11.657	13.834	10.674	13.515	9.979	10.539	11.508	10.989	13.181	20.007	15.172	15.237	15.126	16.842	9.291	10.768
Mr1	ENSMUSG00000026471	0	0.174363	0.0154064	5.07048	0.00109645	1512	1437	1666	1641	1613	1852	1658	1266	1148	1326	1644	1557	993	1384	1314	1317	1257	1364	891	861	1631	1480	1323	32.997	31.397	33.139	33.955	37.159	37.239	29.944	31.743	27.406	30.313	32.176	32.777	33.648	36.92	42.965	36.887	37.063	39.405	29.995	32.303
Gm10250	ENSMUSG00000068706	0	0.240976	0.0154064	6.57664	0.00109694	4151	4294	4662	4271	3575	4473	4654	3660	4015	4440	4867	4024	2367	3985	3398	4028	3362	4032	2838	2802	4805	4360	3971	90.588	93.821	92.732	88.373	82.358	89.94	84.053	91.77	95.849	101.5	95.257	84.71	80.206	106.304	111.107	112.817	99.129	116.481	95.538	105.125
Snw1	ENSMUSG00000021039	0	0.202067	0.0154135	5.39208	0.0010992	1664	1709	2038	1805	1752	1864	2259	1530	1795	1838	2095	1878	1140	1741	1377	1627	1316	1527	1329	1350	2249	2147	2063	36.314	37.34	40.538	37.348	40.361	37.48	40.798	38.363	42.852	42.017	41.003	39.534	38.629	46.443	45.025	45.57	38.802	44.114	44.739	50.649
Egflam	ENSMUSG00000042961	0	0.30091	0.0154135	5.09023	0.00109917	1321	1207	1309	1363	1313	1402	1977	1393	1739	1538	2132	1857	1021	1126	1050	1211	978	1483	1002	962	1980	1785	1801	28.828	26.372	26.037	28.203	30.248	28.191	35.705	34.928	41.515	35.159	41.728	39.092	34.597	30.037	34.333	33.918	28.836	42.843	33.731	36.092
Stx17	ENSMUSG00000061455	0	0.226474	0.0154467	5.10676	0.00110246	1392	1324	1509	1457	1583	1823	1930	1336	1313	1434	1828	1555	1044	1277	1239	1183	1168	1442	1143	978	1797	1640	1478	30.378	28.928	30.016	30.148	36.468	36.656	34.856	33.498	31.345	32.782	35.778	32.735	35.376	34.065	40.512	33.134	34.439	41.658	38.478	36.693
Ccdc3	ENSMUSG00000026676	0	-0.854891	0.0154475	4.49202	0.00110339	1310	1412	1474	1375	2523	1222	737	980	807	1120	1403	923	566	591	272	621	1212	588	1031	685	618	1137	730	28.588	30.851	29.319	28.451	58.123	24.571	13.31	24.572	19.265	25.604	27.46	19.43	19.179	15.766	8.894	17.393	35.736	16.987	34.708	25.7
Evc2	ENSMUSG00000050248	0	0.297616	0.0154783	3.44786	0.00110716	471	468	534	604	450	551	415	361	325	388	497	481	307	532	386	507	450	480	315	361	510	617	422	10.279	10.225	10.622	12.498	10.367	11.079	7.495	9.052	7.759	8.87	9.727	10.126	10.403	14.192	12.621	14.2	13.268	13.867	10.604	13.544
Rsph3b	ENSMUSG00000023806	0	-0.298058	0.0154783	2.25861	0.00110736	250	257	287	274	266	305	224	214	177	167	271	230	105	155	157	176	166	174	128	119	196	182	183	5.456	5.615	5.709	5.669	6.128	6.133	4.046	5.366	4.225	3.818	5.304	4.842	3.558	4.135	5.134	4.929	4.895	5.027	4.309	4.465
Rps18	ENSMUSG00000008668	0	-0.188289	0.0155137	6.72239	0.00111078	4488	5216	5225	5490	4678	5188	6306	5120	5107	4545	5917	5519	2285	3525	2846	3786	3223	3195	3008	3062	5135	4970	4764	97.942	113.966	103.931	113.596	107.768	104.317	113.889	128.377	121.919	103.901	115.808	116.182	77.428	94.033	93.057	106.039	95.03	92.301	101.261	114.88
Mpzl1	ENSMUSG00000026566	0	-0.494611	0.0155183	1.50364	0.00111199	147	135	174	145	171	151	142	107	104	151	166	140	61	74	58	73	127	79	94	79	124	179	117	3.208	2.95	3.461	3	3.939	3.036	2.565	2.683	2.483	3.452	3.249	2.947	2.067	1.974	1.896	2.045	3.745	2.282	3.164	2.964
Nudcd3	ENSMUSG00000053838	0	0.166652	0.0155744	5.9252	0.0011169	2530	2678	2721	2698	2519	2931	3349	2536	2161	2281	3355	3121	1877	2459	1899	2222	2184	2104	1996	1682	2896	3257	2640	55.213	58.512	54.124	55.826	58.031	58.935	60.484	63.587	51.589	52.145	65.664	65.701	63.602	65.597	62.093	62.234	64.395	60.783	67.193	63.105
Cd59b	ENSMUSG00000068686	0	0.475202	0.0155791	1.61363	0.00111813	111	131	118	110	89	124	160	138	107	166	173	135	78	109	100	153	99	138	95	104	186	147	169	2.422	2.862	2.347	2.276	2.05	2.493	2.89	3.46	2.554	3.795	3.386	2.842	2.643	2.908	3.27	4.285	2.919	3.987	3.198	3.902
Gm8990	ENSMUSG00000114607	0	-0.76389	0.015643	-0.104818	0.00112361	52	55	49	56	84	65	47	46	34	38	65	58	14	40	18	22	26	24	27	28	25	50	26	1.135	1.202	0.975	1.159	1.935	1.307	0.849	1.153	0.812	0.869	1.272	1.221	0.474	1.067	0.589	0.616	0.767	0.693	0.909	1.051
Dcn	ENSMUSG00000019929	0	-0.269741	0.0156626	9.99083	0.00112591	45015	52727	57214	52634	66299	55377	46574	43510	48333	50930	54906	45638	23437	35155	27254	35107	35685	33427	28316	28317	36934	47425	39369	982.371	1152.05	1138.05	1089.08	1527.35	1113.49	841.143	1090.96	1153.85	1164.28	1074.62	960.736	794.167	937.8	891.141	983.288	1052.17	965.681	953.229	1062.39
Maco1	ENSMUSG00000028826	0	-0.238702	0.0157128	5.19856	0.00113042	1836	1800	2165	1816	2099	1996	2182	1386	1511	1859	1873	1870	957	1402	1102	1120	1075	1229	937	988	1427	1641	1455	40.067	39.329	43.064	37.576	48.355	40.134	39.408	34.752	36.072	42.498	36.658	39.366	32.428	37.4	36.033	31.369	31.696	35.505	31.543	37.068
Osbpl9	ENSMUSG00000028559	0	0.176813	0.0157307	7.01784	0.0011326	5099	5247	6064	5511	4955	6180	7590	5372	5671	5839	7257	6713	3356	5071	4316	4597	4090	4687	3588	3625	6721	6848	6357	111.276	114.643	120.62	114.031	114.149	124.264	137.078	134.696	135.383	133.482	142.034	141.317	113.719	135.275	141.123	128.754	120.594	135.404	120.786	136.002
Mapk14	ENSMUSG00000053436	0	-0.15636	0.0158105	6.54928	0.00113925	5042	4832	5107	5199	4700	5887	4887	3593	3347	3410	4702	4239	2967	3790	2880	3309	3350	3179	2438	2204	3990	4147	3482	110.032	105.576	101.584	107.575	108.275	118.372	88.261	90.09	79.902	77.954	92.028	89.236	100.537	101.103	94.169	92.679	98.775	91.839	82.073	82.689
Egfros	ENSMUSG00000085091	0	-0.728164	0.0158188	1.72872	0.00114075	239	185	174	222	225	218	161	143	82	109	227	122	89	85	58	145	134	66	151	101	94	174	145	5.216	4.042	3.461	4.594	5.183	4.383	2.908	3.586	1.958	2.492	4.443	2.568	3.016	2.267	1.896	4.061	3.951	1.907	5.083	3.789
Lrrtm3	ENSMUSG00000042846	0	-0.47067	0.0158368	2.26975	0.00114392	274	271	385	222	305	297	284	174	205	291	327	290	103	171	144	135	160	150	118	107	142	157	150	5.98	5.921	7.658	4.594	7.026	5.972	5.129	4.363	4.894	6.652	6.4	6.105	3.49	4.562	4.708	3.781	4.718	4.333	3.972	4.014
Nol12	ENSMUSG00000033099	0	-0.282456	0.0158368	3.44785	0.00114367	465	543	584	621	542	535	660	461	517	582	613	534	230	341	268	380	367	331	319	300	518	535	405	10.148	11.864	11.616	12.849	12.486	10.757	11.92	11.559	12.342	13.305	11.998	11.241	7.794	9.097	8.763	10.643	10.821	9.562	10.739	11.255
Spata6l	ENSMUSG00000064202	0	-0.770958	0.0158368	-0.0166879	0.00114476	58	59	79	67	87	55	40	57	23	31	63	50	28	34	17	37	23	28	31	30	28	40	36	1.266	1.289	1.571	1.386	2.004	1.106	0.722	1.429	0.549	0.709	1.233	1.053	0.949	0.907	0.556	1.036	0.678	0.809	1.044	1.126
Slc15a5	ENSMUSG00000044378	0	-0.466132	0.0158636	1.34397	0.0011476	711	723	720	609	869	759	46	10	16	11	32	2	242	428	336	436	327	413	50	23	18	24	18	15.516	15.797	14.322	12.601	20.019	15.262	0.831	0.251	0.382	0.251	0.626	0.042	8.2	11.417	10.986	12.212	9.642	11.931	1.683	0.863
Gm5835	ENSMUSG00000101795	0	-0.193941	0.0159453	4.51268	0.00115443	1042	1035	1049	1147	1088	1265	1420	1091	1120	1026	1448	1303	489	792	666	720	697	679	593	583	1021	1053	1012	22.74	22.614	20.866	23.733	25.064	25.436	25.646	27.355	26.738	23.455	28.34	27.43	16.57	21.128	21.777	20.166	20.551	19.616	19.963	21.873
[truncated: 1,597 more rows]
[truncated: 3 more columns]

## Sheet: Female WT-Empty vs KO-Empty
Gene.ID	Gene.Name	Biotype	WT Empty	KO Empty	FDR	AveExpr	P value	210625_A00692_0220_ML213140_14KR_MAN-20210622_TSStrtRNA	210625_A00692_0220_ML213141_4KR_MAN-20210622_TSStrtRNA	210625_A00692_0220_ML213142_7KR_MAN-20210622_TSStrtRNA	210625_A00692_0220_ML213143_35KR_MAN-20210622_TSStrtRNA	210625_A00692_0220_ML213144_49KR_MAN-20210622_TSStrtRNA	210625_A00692_0220_ML213145_15KR_MAN-20210622_TSStrtRNA	210625_A00692_0220_ML213146_5KR_MAN-20210622_TSStrtRNA	210625_A00692_0220_ML213147_8KR_MAN-20210622_TSStrtRNA	210625_A00692_0220_ML213148_34KR_MAN-20210622_TSStrtRNA	210625_A00692_0220_ML213149_39KR_MAN-20210622_TSStrtRNA	210625_A00692_0220_ML213150_50KR_MAN-20210622_TSStrtRNA	210625_A00692_0220_ML213151_17KR_MAN-20210622_TSStrtRNA	210625_A00692_0220_ML213152_33KR_MAN-20210622_TSStrtRNA	210625_A00692_0220_ML213153_64KR_MAN-20210622_TSStrtRNA	210625_A00692_0220_ML213154_61KR_MAN-20210622_TSStrtRNA	210625_A00692_0220_ML213155_62KR_MAN-20210622_TSStrtRNA	210625_A00692_0220_ML213156_16KR_MAN-20210622_TSStrtRNA	210625_A00692_0220_ML213157_6KR_MAN-20210622_TSStrtRNA	210625_A00692_0220_ML213158_25KR_MAN-20210622_TSStrtRNA	210625_A00692_0220_ML213159_40KR_MAN-20210622_TSStrtRNA	210625_A00692_0220_ML213160_65KR_MAN-20210622_TSStrtRNA	210625_A00692_0220_ML213161_63KR_MAN-20210622_TSStrtRNA	210625_A00692_0220_ML213140_14KR_MAN-20210622_TSStrtRNA CPM	210625_A00692_0220_ML213141_4KR_MAN-20210622_TSStrtRNA CPM	210625_A00692_0220_ML213142_7KR_MAN-20210622_TSStrtRNA CPM	210625_A00692_0220_ML213143_35KR_MAN-20210622_TSStrtRNA CPM	210625_A00692_0220_ML213144_49KR_MAN-20210622_TSStrtRNA CPM	210625_A00692_0220_ML213145_15KR_MAN-20210622_TSStrtRNA CPM	210625_A00692_0220_ML213146_5KR_MAN-20210622_TSStrtRNA CPM	210625_A00692_0220_ML213147_8KR_MAN-20210622_TSStrtRNA CPM	210625_A00692_0220_ML213148_34KR_MAN-20210622_TSStrtRNA CPM	210625_A00692_0220_ML213149_39KR_MAN-20210622_TSStrtRNA CPM	210625_A00692_0220_ML213150_50KR_MAN-20210622_TSStrtRNA CPM	210625_A00692_0220_ML213151_17KR_MAN-20210622_TSStrtRNA CPM	210625_A00692_0220_ML213152_33KR_MAN-20210622_TSStrtRNA CPM	210625_A00692_0220_ML213153_64KR_MAN-20210622_TSStrtRNA CPM	210625_A00692_0220_ML213154_61KR_MAN-20210622_TSStrtRNA CPM	210625_A00692_0220_ML213155_62KR_MAN-20210622_TSStrtRNA CPM	210625_A00692_0220_ML213156_16KR_MAN-20210622_TSStrtRNA CPM	210625_A00692_0220_ML213157_6KR_MAN-20210622_TSStrtRNA CPM	210625_A00692_0220_ML213158_25KR_MAN-20210622_TSStrtRNA CPM	210625_A00692_0220_ML213159_40KR_MAN-20210622_TSStrtRNA CPM
[truncated: 1,980 more rows]
[truncated: 2 more columns]
